# Supplementary material for: Selective sweeps on different pigmentation genes mediate convergent evolution of island melanism in two incipient bird species
Source: PLoS Genet. 2022 Nov 1;18(11):e1010474. doi: 10.1371/journal.pgen.1010474 (PMC9624418; doi:10.1371/journal.pgen.1010474)
Supplement: S1 Data — File containing the numerical data underlying the figures in the manuscript. (XLSX) [file pgen.1010474.s014.xlsx]

## Sheet: Fig 1D
	sample.id	EV1	EV2	vec
1	MA132	-0.0485604	-0.204195	MA
2	MA133	-0.0490161	-0.205828	MA
3	MA166	-0.0488711	-0.153075	MA
4	MA175	-0.0681026	-0.121013	MA
5	MA180	-0.0663832	-0.124047	MA
6	MA182	-0.0730945	-0.120045	MA
7	MA183	-0.061715	-0.13509	MA
8	MA184	-0.0648922	-0.124732	MA
9	MA185	-0.070371	-0.128208	MA
10	MA187	-0.0688013	-0.119422	MA
11	MA193	-0.0438401	-0.167513	MA
12	MA230	-0.0466585	-0.164113	MA
13	MA231	-0.0424175	-0.169228	MA
14	MA250	-0.04564	-0.166127	MA
15	MA434	0.0455551	-0.129589	MA
16	MA435	0.036583	-0.15079	MA
17	MA440	-0.0128704	-0.15997	MA
18	MA441	-0.0237178	-0.152324	MA
19	MA704	-0.0310649	-0.225024	MA
20	MA705	-0.0223774	-0.246569	MA
21	MA714	-0.0132368	-0.181113	MA
22	SA082	-0.116168	0.122583	SASC
23	SA085	-0.120862	0.140288	SASC
24	SA087	-0.108222	0.0606684	SASC
25	SA095	-0.119439	0.148807	SASC
26	SA105	-0.126964	0.15546	SASC
27	SA106	-0.120533	0.119881	SASC
28	SA107	-0.116408	0.127727	SASC
29	SA121	-0.115337	0.130428	SASC
30	SA123	-0.122302	0.157618	SASC
31	SA124	-0.118048	0.144895	SASC
32	SA125	-0.126979	0.118967	SASC
33	SA267	-0.124873	0.154526	SASC
34	SC275	-0.135717	0.145701	SASC
35	SC277	-0.135047	0.165103	SASC
36	SC278	-0.135374	0.16729	SASC
37	SC283	-0.127742	0.126986	SASC
38	SC296	-0.129154	0.134019	SASC
39	SC402	-0.125487	0.127211	SASC
40	SC404	-0.128353	0.131469	SASC
41	UG108	0.209265	0.0671795	UG
42	UG115	0.205509	0.061265	UG
43	UG116	0.221926	0.0781894	UG
44	UG129	-0.0483963	-0.151344	MA
45	UG147	0.203957	0.0597514	UG
46	UG148	0.205677	0.0634313	UG
47	UG152	0.147366	0.00757234	UG
48	UG155	0.200732	0.0568857	UG
49	UG156	0.201523	0.0599521	UG
50	UG160	0.199068	0.0488715	UG
51	UG161	0.208011	0.0656193	UG
52	UG197	0.211871	0.0624644	UG
53	UG220	0.192373	0.0492816	UG
54	UG407	0.212732	0.0721655	UG
55	UG448	0.20537	0.0622907	UG
56	UG450	0.195104	0.0451605	UG
57	UG451	0.200414	0.0596532	UG

## Sheet: Fig 1E
	V1	V2	V3	Sample	Pop
1	1e-05	0.99998	1e-05	MA132	Makira
2	1e-05	0.99998	1e-05	MA133	Makira
3	0.063861	0.885075	0.051064	MA166	Makira
4	0.026063	0.973927	1e-05	MA175	Makira
5	1e-05	0.99998	1e-05	MA180	Makira
6	0.122165	0.877825	1e-05	MA182	Makira
7	1e-05	0.99998	1e-05	MA183	Makira
8	1e-05	0.99998	1e-05	MA184	Makira
9	0.194617	0.805373	1e-05	MA185	Makira
10	0.065611	0.934379	1e-05	MA187	Makira
11	1e-05	0.99998	1e-05	MA193	Makira
12	1e-05	0.99998	1e-05	MA230	Makira
13	1e-05	0.99998	1e-05	MA231	Makira
14	1e-05	0.99998	1e-05	MA250	Makira
15	1e-05	0.793574	0.206416	MA434	Makira
16	1e-05	0.66604	0.33395	MA435	Makira
17	0.026512	0.865853	0.107635	MA440	Makira
18	1e-05	0.99998	1e-05	MA441	Makira
19	1e-05	0.988253	0.011737	MA704	Makira
20	1e-05	0.930293	0.069697	MA705	Makira
21	1e-05	0.911728	0.088262	MA714	Makira
22	0.99998	1e-05	1e-05	SA082	SASC
23	0.843497	0.156493	1e-05	SA085	SASC
24	0.424772	0.575218	1e-05	SA087	SASC
25	0.99998	1e-05	1e-05	SA095	SASC
26	0.99998	1e-05	1e-05	SA105	SASC
27	0.940376	0.059614	1e-05	SA106	SASC
28	0.87678	0.12321	1e-05	SA107	SASC
29	0.99998	1e-05	1e-05	SA121	SASC
30	0.99998	1e-05	1e-05	SA123	SASC
31	0.99998	1e-05	1e-05	SA124	SASC
32	0.99998	1e-05	1e-05	SA125	SASC
33	0.912685	0.055412	0.031903	SA267	SASC
34	0.99998	1e-05	1e-05	SC275	SASC
35	0.99998	1e-05	1e-05	SC277	SASC
36	0.99998	1e-05	1e-05	SC278	SASC
37	0.99998	1e-05	1e-05	SC283	SASC
38	0.8512	0.14879	1e-05	SC296	SASC
39	0.977885	0.022105	1e-05	SC402	SASC
40	0.99998	1e-05	1e-05	SC404	SASC
41	1e-05	0.037779	0.962211	UG108	Ugi
42	1e-05	0.05529	0.9447	UG115	Ugi
43	1e-05	1e-05	0.99998	UG116	Ugi
44	1e-05	0.99998	1e-05	UG129	Makira
45	1e-05	1e-05	0.99998	UG147	Ugi
46	1e-05	1e-05	0.99998	UG148	Ugi
47	1e-05	1e-05	0.99998	UG152	Ugi
48	1e-05	0.050846	0.949144	UG155	Ugi
49	1e-05	0.096041	0.903949	UG156	Ugi
50	1e-05	1e-05	0.99998	UG160	Ugi
51	1e-05	0.070894	0.929096	UG161	Ugi
52	1e-05	1e-05	0.99998	UG197	Ugi
53	1e-05	1e-05	0.99998	UG220	Ugi
54	1e-05	1e-05	0.99998	UG407	Ugi
55	1e-05	1e-05	0.99998	UG448	Ugi
56	1e-05	1e-05	0.99998	UG450	Ugi
57	1e-05	0.040989	0.959001	UG451	Ugi

## Sheet: Fig 1F
AUTO	CONTIG	CHROMOSOME	CONTIG	Average_FST_Ugi_SASC	SD	Average_FST_Makira_SASC	SD1	Average_FST_Makira_Ugi	SD2
Autosome	contig_169	chromosome_1	contig_169	0.107205	0.0621389	0.0425737	0.0355719	0.0822558	0.0537559
Autosome	contig_4	chromosome_1	contig_4	0.139973	0.0777921	0.0568555	0.0393424	0.0880956	0.065759
Autosome	contig_5	chromosome_1	contig_5	0.132776	0.0708427	0.0446451	0.0318983	0.0883774	0.0621648
Autosome	contig_51	chromosome_1	contig_51	0.13551	0.0690592	0.0399487	0.0293945	0.0994601	0.0622149
Autosome	contig_1258	chromosome_10	contig_1258	0.137639	0.0567937	0.0411825	0.0230889	0.101302	0.0533014
Autosome	contig_286	chromosome_10	contig_286	0.125984	0.0571815	0.039892	0.0230484	0.0825184	0.0508246
Autosome	contig_52	chromosome_11	contig_52	0.124188	0.050825	0.0368994	0.0286787	0.0831545	0.0487914
Autosome	contig_709	chromosome_11	contig_709	0.136624	0.0591265	0.0524365	0.0328296	0.0843702	0.0462214
Autosome	scaffold_400	chromosome_11	scaffold_400	0.211099	0.0778914	0.0919528	0.0703861	0.110278	0.0508772
Autosome	contig_36	chromosome_12	contig_36	0.131052	0.0581631	0.0456826	0.0307467	0.089672	0.0511339
Autosome	contig_1022	chromosome_13	contig_1022	0.128328	0.0518995	0.0444897	0.0347368	0.0840036	0.0377287
Autosome	contig_1277	chromosome_13	contig_1277	0.132312	0.0669554	0.012821	0.0275455	0.100473	0.0496926
Autosome	contig_15	chromosome_13	contig_15	0.128716	0.0454914	0.0510989	0.0268827	0.0715383	0.0401132
Autosome	contig_199	chromosome_13	contig_199	0.135953	0.0613294	0.0393036	0.0256207	0.0907188	0.0570824
Autosome	contig_96	chromosome_14	contig_96	0.104353	0.049065	0.0393806	0.0251131	0.0681148	0.051645
Autosome	contig_188	chromosome_15	contig_188	0.145961	0.068475	0.0536263	0.0452288	0.0740698	0.0410338
Autosome	contig_360	chromosome_15	contig_360	0.136493	0.0560734	0.0439355	0.0275534	0.0900999	0.0452577
Autosome	contig_152	chromosome_17	contig_152	0.125141	0.0498021	0.0437571	0.0267419	0.0840094	0.0465043
Autosome	contig_620	chromosome_17	contig_620	0.112592	0.0380534	0.0530268	0.0216751	0.0555132	0.0425273
Autosome	contig_372	chromosome_18	contig_372	0.135438	0.057578	0.0616299	0.0375727	0.0816547	0.0453095
Autosome	contig_159	chromosome_19	contig_159	0.128885	0.0492604	0.0441466	0.029675	0.0859704	0.0463104
Autosome	contig_105	chromosome_1A	contig_105	0.111077	0.0544024	0.0484952	0.0294533	0.0654544	0.0485543
Autosome	contig_131	chromosome_1A	contig_131	0.0981841	0.0626511	0.0411319	0.0328535	0.0556243	0.0493416
Autosome	contig_262	chromosome_1A	contig_262	0.120743	0.0645346	0.0456095	0.0337521	0.076937	0.0552123
Autosome	contig_355	chromosome_1A	contig_355	0.0954438	0.0531411	0.0444918	0.0343356	0.0664871	0.0489639
Autosome	contig_365	chromosome_1A	contig_365	0.127899	0.0472627	0.0478433	0.0261706	0.0817122	0.0376646
Autosome	scaffold_247	chromosome_1A	scaffold_247	0.124127	0.0566427	0.0451929	0.0254343	0.0802375	0.0525958
Autosome	scaffold_730	chromosome_1A	scaffold_730	0.126674	0.0706833	0.0359403	0.0287814	0.0848698	0.0635699
Autosome	contig_110	chromosome_2	contig_110	0.118259	0.062738	0.04339	0.0315431	0.0669781	0.0540387
Autosome	contig_14	chromosome_2	contig_14	0.129667	0.0727341	0.0439369	0.0315915	0.0871893	0.0595411
Autosome	contig_21	chromosome_2	contig_21	0.104866	0.0519685	0.0462314	0.0320423	0.0683312	0.0463137
Autosome	contig_222	chromosome_2	contig_222	0.134133	0.0704556	0.037434	0.0312417	0.09555	0.0589423
Autosome	contig_298	chromosome_2	contig_298	0.101376	0.0337341	0.0377287	0.014562	0.0656181	0.0340562
Autosome	contig_942	chromosome_2	contig_942	0.12703	0.0559588	0.042225	0.0255474	0.0857355	0.0498591
Autosome	scaffold_269	chromosome_2	scaffold_269	0.115146	0.0692093	0.0361864	0.0262222	0.0764756	0.0572111
Autosome	contig_354	chromosome_20	contig_354	0.148203	0.0604864	0.038598	0.0230679	0.116304	0.0605142
Autosome	contig_947	chromosome_20	contig_947	0.158479	0.0777278	0.0307279	0.023321	0.137468	0.0704006
Autosome	contig_10	chromosome_21	contig_10	0.0959982	0.0356022	0.0395976	0.0208086	0.0537312	0.0407986
Autosome	scaffold_874	chromosome_21	scaffold_874	0.116243	0.0498263	0.0371297	0.0288008	0.0900055	0.0446047
Autosome	contig_1452	chromosome_22	contig_1452	0.127852	0.0411738	0.0408001	0.0221719	0.0799997	0.0281235
Autosome	contig_401	chromosome_23	contig_401	0.164474	0.0719603	0.0376237	0.0254876	0.128383	0.0756109
Autosome	contig_668	chromosome_23	contig_668	0.121008	0.0352967	0.0525572	0.0292562	0.060152	0.0293433
Autosome	contig_120	chromosome_24	contig_120	0.145701	0.0577133	0.0512601	0.0321442	0.0968016	0.0444131
Autosome	contig_214	chromosome_26	contig_214	0.134999	0.0522343	0.0736706	0.0398062	0.0651859	0.0312495
Autosome	contig_173	chromosome_27	contig_173	0.0774688	0.0427415	0.0466582	0.0327677	0.100451	0.0574584
Autosome	contig_443	chromosome_27	contig_443	0.141373	0.0514154	0.0444838	0.0246652	0.107016	0.0533099
Autosome	contig_757	chromosome_27	contig_757	0.116109	0.0413044	0.0351413	0.0197621	0.0930516	0.0405658
Autosome	contig_1528	chromosome_28	contig_1528	0.112845	0.0471581	0.0550956	0.0274448	0.064363	0.0407503
Autosome	scaffold_588	chromosome_28	scaffold_588	0.185195	0.0544129	0.0697178	0.0322231	0.123883	0.048552
Autosome	contig_129	chromosome_3	contig_129	0.11903	0.0628977	0.0373653	0.0290585	0.0885983	0.0569171
Autosome	contig_156	chromosome_3	contig_156	0.113013	0.0559775	0.0461337	0.0330324	0.0686124	0.0487592
Autosome	contig_341	chromosome_3	contig_341	0.125511	0.061009	0.0373646	0.0289741	0.0923591	0.0554882
Autosome	contig_58	chromosome_3	contig_58	0.124353	0.0621572	0.0361005	0.030911	0.0866713	0.0548179
Autosome	contig_97	chromosome_3	contig_97	0.136713	0.0540187	0.0682261	0.0495528	0.097972	0.0540613
Autosome	scaffold_75	chromosome_3	scaffold_75	0.122842	0.0635115	0.0435444	0.0316502	0.0870781	0.053967
Autosome	scaffold_750	chromosome_3	scaffold_750	0.142873	0.0650998	0.0447128	0.0250061	0.108949	0.0576211
Autosome	contig_106	chromosome_4	contig_106	0.141477	0.0653161	0.0510803	0.0341658	0.0701688	0.0513981
Autosome	contig_136	chromosome_4	contig_136	0.107449	0.0418606	0.0565072	0.0326829	0.041323	0.0274063
Autosome	contig_285	chromosome_4	contig_285	0.0982944	0.0573684	0.0506868	0.0351831	0.0649281	0.0526217
Autosome	contig_576	chromosome_4	contig_576	0.117882	0.0478913	0.0425562	0.0231486	0.0739739	0.0416234
Autosome	scaffold_473	chromosome_4	scaffold_473	0.138586	0.0646519	0.0534773	0.0342975	0.0894565	0.0553281
Autosome	contig_447	chromosome_4A	contig_447	0.131949	0.0572664	0.0446674	0.0265108	0.0874556	0.0515081
Autosome	contig_47	chromosome_4A	contig_47	0.153281	0.0915976	0.0367679	0.0258096	0.114185	0.0847383
Autosome	contig_287	chromosome_5	contig_287	0.134273	0.0693192	0.0387403	0.0327202	0.0828355	0.0485879
Autosome	contig_457	chromosome_5	contig_457	0.105656	0.047769	0.0380172	0.0180259	0.0651456	0.0353106
Autosome	contig_713	chromosome_5	contig_713	0.127215	0.0497184	0.042664	0.0154074	0.0758357	0.0331405
Autosome	scaffold_703	chromosome_5	scaffold_703	0.116393	0.0603427	0.0377692	0.0305601	0.0868112	0.0567224
Autosome	contig_1186	chromosome_6	contig_1186	0.179896	0.0825547	0.0667909	0.034017	0.132413	0.0810573
Autosome	scaffold_318	chromosome_6	scaffold_318	0.106278	0.0546152	0.0378132	0.025712	0.0718949	0.048011
Autosome	contig_336	chromosome_7	contig_336	0.135828	0.0740683	0.0400648	0.0272122	0.0962561	0.0672961
Autosome	contig_426	chromosome_7	contig_426	0.136977	0.0618	0.031771	0.0187576	0.102887	0.0486378
Autosome	scaffold_100	chromosome_7	scaffold_100	0.121294	0.0669857	0.0383149	0.027589	0.0850826	0.0593781
Autosome	contig_101	chromosome_8	contig_101	0.126559	0.0471341	0.0568448	0.0269875	0.0923796	0.0532878
Autosome	contig_144	chromosome_8	contig_144	0.139198	0.0717364	0.0421737	0.0301575	0.100052	0.0619977
Autosome	contig_349	chromosome_8	contig_349	0.142408	0.0605722	0.0381045	0.0207787	0.101499	0.0524568
Autosome	contig_386	chromosome_8	contig_386	0.165872	0.0712325	0.0432499	0.02504	0.131851	0.0554944
Autosome	contig_289	chromosome_9	contig_289	0.124348	0.0568955	0.0443508	0.0269079	0.0755654	0.0473654
Autosome	contig_328	chromosome_9	contig_328	0.131038	0.0632847	0.0509991	0.0257265	0.0794205	0.0467301
Z	contig_224	chromosome_Z	contig_224	0.278425	0.111359	0.117261	0.0603298	0.178552	0.0892732
Z	contig_596	chromosome_Z	contig_596	0.248832	0.082656	0.0695098	0.0385712	0.168129	0.0724393
Z	contig_6	chromosome_Z	contig_6	0.260187	0.108604	0.0918621	0.050333	0.163321	0.0902236
Z	contig_662	chromosome_Z	contig_662	0.230813	0.0767447	0.073564	0.0307598	0.162127	0.0689488
Z	scaffold_407	chromosome_Z	scaffold_407	0.211527	0.0861751	0.0930215	0.0487994	0.115383	0.0634743
Z	scaffold_62	chromosome_Z	scaffold_62	0.242842	0.122303	0.0930964	0.0680586	0.162941	0.0983527

## Sheet: Fig 1G
	Makira vs Ugi
	theta			tau	m
	theta_MAKIRA	theta_UGI	theta_root	tau_root	m_MAKIRA..UGI	m_UGI..MAKIRA
median	780750	99300	437500	374800	1.27501	1.2492e-06
95% HPD Interval LOW	745750	88975	415500	317000	1.14394	0
95% HPD Interval HIGH	820250	110275	459750	441900	1.43191	0.000534345
err_low	35000	10325	22000	57800	0.131076	1.2492e-06
err_high	39500	10975	22250	67100	0.156894	0.000533096
	MAKIRA VS SASC
	theta			tau	m
	theta_MAKIRA	theta_SASC	theta_root	tau_root	m_MAKIRA..SASC	m_SASC..MAKIRA
median	1017750	148625	526500	67810	1.87268	1.32308e-05
95% HPD Interval LOW	907000	131150	503000	53350	1.57394	0
95% HPD Interval HIGH	1164000	169075	548000	91200	2.15952	0.0229808
err_low	110750	17475	23500	14460	0.298736	1.32308e-05
err_high	146250	20450	21500	23390	0.286846	0.0229676

## Sheet: Fig 2AB
	SNP	CHR SORTED ORDER	BP	P*		*values with P > 2
58	58	1	79600	2.8218
73	73	1	92192	2.8218
74	74	1	92828	2.8218
84	84	1	101173	2.72713
86	86	1	101300	2.72713
100	100	1	108283	2.72713
101	101	1	108513	2.72713
318	318	1	225648	2.04745
933	933	1	385753	2.17106
968	968	1	392398	2.0608
1019	1019	1	403919	2.6919
1188	1188	1	454711	2.41244
1189	1189	1	454724	2.41244
1190	1190	1	454946	2.41244
1247	1247	1	461975	2.86083
1254	1254	1	463512	2.08145
1371	1371	1	486057	2.04959
1376	1376	1	486857	2.78808
1378	1378	1	487030	2.55578
1379	1379	1	487036	2.55578
1385	1385	1	487629	2.24215
1386	1386	1	487824	2.02261
1387	1387	1	487838	2.02261
1393	1393	1	488303	2.24215
1395	1395	1	488408	2.27912
1399	1399	1	489023	2.12601
1763	1763	1	542823	2.89859
1859	1859	1	553902	2.29651
2144	2144	1	597597	2.07411
2190	2190	1	603643	3.30275
2517	2517	1	636110	2.19449
2547	2547	1	641769	2.15982
2593	2593	1	644304	2.42951
2661	2661	1	649339	2.17657
2690	2690	1	652194	2.46634
2717	2717	1	655453	2.12693
2725	2725	1	656536	3.18999
2922	2922	1	678067	2.01124
2923	2923	1	678070	2.01124
3053	3053	1	697755	2.50754
3204	3204	1	715008	2.1884
3354	3354	1	730906	2.72822
3403	3403	1	735822	2.40376
3458	3458	1	744568	2.42788
3643	3643	1	762089	2.34888
3739	3739	1	777043	2.10418
3742	3742	1	777199	2.10418
3743	3743	1	777213	2.10418
3747	3747	1	777403	2.10418
3748	3748	1	777594	2.10418
3749	3749	1	778053	2.55817
3750	3750	1	778057	2.55817
3751	3751	1	778263	2.41902
3755	3755	1	778540	2.41902
4095	4095	1	822981	2.17814
4100	4100	1	823426	2.17814
4168	4168	1	831868	2.18206
4253	4253	1	843719	2.24446
4334	4334	1	850460	2.4328
4452	4452	1	867577	3.39032
4512	4512	1	874769	2.58102
4555	4555	1	878003	2.1463
4560	4560	1	878627	2.5509
4561	4561	1	878646	2.51473
4562	4562	1	878647	2.51473
4563	4563	1	878650	2.51473
4565	4565	1	879215	2.22943
4569	4569	1	879700	2.02364
4571	4571	1	880760	2.83664
4643	4643	1	895539	2.07677
4701	4701	1	906877	2.70592
5461	5461	1	1002146	2.00577
5831	5831	1	1032981	3.50596
5832	5832	1	1032984	3.50596
5833	5833	1	1033030	2.83931
5834	5834	1	1033034	2.83931
5835	5835	1	1033095	2.8452
5836	5836	1	1033096	2.8452
5837	5837	1	1033097	2.8452
5838	5838	1	1033099	2.88791
5916	5916	1	1044288	2.13939
5998	5998	1	1052961	2.05807
6001	6001	1	1053060	2.56917
6009	6009	1	1053372	2.26358
6012	6012	1	1053550	2.05807
6178	6178	1	1067588	2.50548
6179	6179	1	1067594	2.50548
6180	6180	1	1067849	2.43002
6210	6210	1	1071324	2.40819
6560	6560	1	1108549	2.12203
6627	6627	1	1112879	2.14219
6628	6628	1	1112890	2.04962
6657	6657	1	1115171	2.68583
6722	6722	1	1119372	3.13502
6749	6749	1	1123999	2.1186
6759	6759	1	1124701	2.80048
6860	6860	1	1134551	2.46909
6862	6862	1	1134580	2.3167
6891	6891	1	1136433	2.40107
6915	6915	1	1137632	2.03482
7728	7728	1	1204528	2.23046
8185	8185	1	1244924	2.15244
8206	8206	1	1248190	3.05084
8487	8487	1	1270111	2.61366
8864	8864	1	1300869	2.70834
8865	8865	1	1300870	2.40798
9609	9609	1	1351742	2.26811
9610	9610	1	1351801	2.126
9727	9727	1	1360884	2.04622
10016	10016	1	1383311	2.33555
10741	10741	1	1436397	2.11915
10820	10820	1	1445371	2.13302
10983	10983	1	1458488	2.29915
11143	11143	1	1474784	2.3085
11303	11303	1	1485043	2.37503
11458	11458	1	1500019	2.32163
11459	11459	1	1500031	2.32163
11460	11460	1	1500035	2.32163
11461	11461	1	1500048	2.32163
11462	11462	1	1500049	2.32163
11867	11867	1	1528288	2.11095
12066	12066	1	1545309	3.65306
12204	12204	1	1556494	2.39684
12359	12359	1	1564993	2.09079
12394	12394	1	1568469	2.77355
12395	12395	1	1568471	2.77355
12515	12515	1	1580563	2.93416
12911	12911	1	1610870	2.69293
12913	12913	1	1610889	2.2145
12914	12914	1	1610893	2.40675
12915	12915	1	1610897	2.40675
12916	12916	1	1610900	2.40675
12980	12980	1	1613736	3.16694
13018	13018	1	1617761	2.0221
13033	13033	1	1618152	2.1469
13064	13064	1	1620481	2.46673
13099	13099	1	1623511	2.08952
14230	14230	1	1699205	2.36703
14231	14231	1	1699208	2.36703
14232	14232	1	1699212	2.36703
14649	14649	1	1738311	2.3667
14683	14683	1	1742082	2.07829
14783	14783	1	1752046	2.35061
14799	14799	1	1753242	2.20546
15157	15157	1	1778015	2.57352
15158	15158	1	1778020	2.57352
15211	15211	1	1781660	2.89235
15302	15302	1	1789992	2.12954
15317	15317	1	1791353	2.23332
15436	15436	1	1802162	2.11971
15437	15437	1	1802164	2.11971
15438	15438	1	1802189	2.60144
15839	15839	1	1836843	2.25062
16365	16365	1	1900819	2.08937
16523	16523	1	1919970	2.85887
16527	16527	1	1920437	2.56051
16528	16528	1	1920450	2.56051
16529	16529	1	1920490	2.56051
16645	16645	1	1934371	2.02054
16690	16690	1	1943357	2.07066
16713	16713	1	1947445	2.0275
16850	16850	1	1960669	2.70116
16950	16950	1	1971122	3.05953
17147	17147	1	1997742	2.41316
17158	17158	1	1998989	2.17486
17181	17181	1	2000033	2.2711
17209	17209	1	2003171	2.12238
17234	17234	1	2005635	2.36663
17307	17307	1	2014242	2.76979
17456	17456	1	2025002	3.23037
17475	17475	1	2026516	2.06848
17504	17504	1	2028624	2.02163
17525	17525	1	2031148	3.44317
17526	17526	1	2031154	3.44317
17528	17528	1	2031289	3.00893
17559	17559	1	2034985	2.05578
17567	17567	1	2035629	2.66133
17701	17701	1	2053253	2.65245
17979	17979	1	2082319	2.30784
18053	18053	1	2092577	2.19667
18055	18055	1	2093744	2.54394
18207	18207	1	2114072	2.24456
18208	18208	1	2114150	2.28895
18209	18209	1	2114173	2.60421
18431	18431	1	2135618	2.17268
18449	18449	1	2136643	2.02269
18450	18450	1	2136645	2.02269
18463	18463	1	2139348	2.49227
18503	18503	1	2142246	2.16998
18513	18513	1	2143958	2.17543
18537	18537	1	2146396	2.1426
18538	18538	1	2146446	2.53704
18539	18539	1	2146467	2.2487
18543	18543	1	2146951	2.86711
18944	18944	1	2192136	2.08921
18945	18945	1	2192138	2.08921
18964	18964	1	2192919	2.88834
18966	18966	1	2193120	3.42602
18967	18967	1	2193125	3.42602
18968	18968	1	2193151	3.42602
18972	18972	1	2193364	2.05975
19008	19008	1	2196236	2.05277
19010	19010	1	2196690	2.2492
19074	19074	1	2202635	2.94685
19075	19075	1	2202739	2.29959
19076	19076	1	2202819	3.30669
19149	19149	1	2208766	2.67542
19202	19202	1	2211641	2.42319
19229	19229	1	2218605	2.64109
19290	19290	1	2228615	2.36292
19519	19519	1	2255795	2.05531
19543	19543	1	2259263	2.18117
19901	19901	1	2294903	2.05313
19916	19916	1	2295405	2.31846
19917	19917	1	2295422	2.31846
19918	19918	1	2295438	2.31846
19920	19920	1	2295464	2.31846
19921	19921	1	2295466	2.31846
19933	19933	1	2295870	2.95701
20119	20119	1	2313859	2.01525
20872	20872	1	2371863	2.15786
20918	20918	1	2376784	2.3403
20929	20929	1	2377556	2.21515
20934	20934	1	2378876	3.52548
21340	21340	1	2408116	2.24431
21694	21694	1	2441378	2.76809
21701	21701	1	2443520	2.12613
22351	22351	1	2515822	2.59953
23288	23288	1	2611002	2.22006
23384	23384	1	2623646	2.98202
23403	23403	1	2624741	2.16531
23521	23521	1	2641417	2.1842
23939	23939	1	2685297	3.2864
23940	23940	1	2685303	2.63406
24298	24298	1	2719919	2.37791
24580	24580	1	2749534	2.00557
25897	25897	1	2922356	2.53841
25920	25920	1	2928474	2.13977
25939	25939	1	2933726	2.05902
26035	26035	1	2944226	2.32151
26093	26093	1	2953492	2.02478
26132	26132	1	2961624	2.98937
26135	26135	1	2961899	2.77748
26136	26136	1	2961940	2.77748
26746	26746	1	3058822	2.02954
26841	26841	1	3074696	2.22589
26855	26855	1	3077617	2.45272
26856	26856	1	3078688	2.53294
26857	26857	1	3078841	2.60191
26868	26868	1	3081533	2.53966
26882	26882	1	3084003	2.26761
26924	26924	1	3091498	2.58782
26958	26958	1	3098863	2.59782
26978	26978	1	3103627	2.82717
26989	26989	1	3105377	2.01689
26999	26999	1	3105919	2.01689
27021	27021	1	3107292	2.01689
27031	27031	1	3111354	2.09472
27051	27051	1	3114707	2.13437
27057	27057	1	3115761	2.01689
27138	27138	1	3127509	2.01689
27146	27146	1	3130090	2.20361
27147	27147	1	3130106	2.20361
27166	27166	1	3136174	3.44517
27167	27167	1	3136213	2.29225
27168	27168	1	3136227	2.29225
27202	27202	1	3142419	3.48945
27203	27203	1	3142505	3.20431
27204	27204	1	3142541	5.39386
27289	27289	1	3174728	2.20643
27290	27290	1	3174806	2.20643
27291	27291	1	3174841	2.19853
27299	27299	1	3176813	4.3921
27310	27310	1	3181731	2.71622
27311	27311	1	3182378	2.10477
27312	27312	1	3182664	2.35062
27343	27343	1	3193111	2.10477
27357	27357	1	3196832	2.10477
27358	27358	1	3196843	2.10477
27398	27398	1	3202243	2.17499
27745	27745	1	3265589	2.27703
27746	27746	1	3265590	2.27703
27911	27911	1	3282952	2.03661
28439	28439	1	3345266	2.23299
28953	28953	1	3412770	2.02331
28955	28955	1	3412914	2.88044
28956	28956	1	3412926	2.26271
29311	29311	1	3462016	2.09357
29372	29372	1	3472294	2.74549
29490	29490	1	3484627	2.07893
29665	29665	1	3513795	2.15137
29969	29969	1	3569294	2.0015
30812	30812	1	3683234	2.22501
31139	31139	1	3726372	2.38011
31264	31264	1	3747857	2.03559
31516	31516	1	3781805	2.1578
31683	31683	1	3803944	2.42774
32242	32242	1	3873219	2.97023
32311	32311	1	3881657	2.82186
32312	32312	1	3881742	2.50448
32317	32317	1	3882727	2.23373
32680	32680	1	3946577	2.59706
33117	33117	1	4008387	2.5036
33122	33122	1	4008744	2.63674
33123	33123	1	4008894	2.63674
33124	33124	1	4008945	2.63674
33125	33125	1	4008952	2.63674
33608	33608	1	4088095	2.31327
33609	33609	1	4088110	2.31327
33610	33610	1	4088116	2.31327
33693	33693	1	4106625	2.68498
33929	33929	1	4135058	2.04357
34112	34112	1	4162908	2.61808
34155	34155	1	4170197	2.21406
34213	34213	1	4177081	2.99555
34215	34215	1	4177263	2.84238
34695	34695	1	4260999	2.17933
35145	35145	1	4322318	2.73684
35149	35149	1	4323170	2.55247
35510	35510	1	4375681	2.05521
35518	35518	1	4376692	2.19265
35526	35526	1	4377802	3.03036
35530	35530	1	4378113	2.00023
36857	36857	1	4550163	3.59836
36964	36964	1	4563883	2.13535
37181	37181	1	4602476	2.42309
37328	37328	1	4622285	2.03677
37420	37420	1	4633450	2.14318
37477	37477	1	4641862	2.50722
37509	37509	1	4645032	2.15923
37618	37618	1	4655611	2.00865
37722	37722	1	4668937	2.06357
37761	37761	1	4675687	3.35601
37868	37868	1	4692414	2.12297
37871	37871	1	4692708	2.49376
37899	37899	1	4696214	2.02221
38126	38126	1	4739142	2.39789
38186	38186	1	4753587	2.21111
38187	38187	1	4753719	2.65109
38207	38207	1	4759825	2.36779
38208	38208	1	4759833	2.3394
38209	38209	1	4759855	2.08494
38210	38210	1	4759857	2.08494
38215	38215	1	4760189	2.00501
38216	38216	1	4760435	2.30337
38218	38218	1	4760503	2.30337
38219	38219	1	4760569	2.30337
38923	38923	1	4872001	2.21678
38970	38970	1	4881001	2.33484
39380	39380	1	4980231	2.28718
40194	40194	1	5150497	2.03593
40258	40258	1	5155963	2.12475
40261	40261	1	5156261	2.12475
40262	40262	1	5156263	2.12475
40264	40264	1	5156468	2.4387
40266	40266	1	5156881	2.12475
40267	40267	1	5157026	2.7026
40273	40273	1	5159159	2.36157
40454	40454	1	5182196	2.06205
40583	40583	1	5192001	3.47428
40644	40644	1	5199250	2.14345
40894	40894	1	5223157	2.23709
40969	40969	1	5232373	2.23709
41039	41039	1	5240199	2.56691
41041	41041	1	5240228	2.23158
41042	41042	1	5240474	2.97145
41058	41058	1	5242140	2.49917
41067	41067	1	5243019	3.29244
41078	41078	1	5243795	2.01825
41112	41112	1	5246742	2.23709
41169	41169	1	5255031	2.23709
41170	41170	1	5255033	2.23709
41171	41171	1	5255486	2.23709
41172	41172	1	5255989	4.25886
41174	41174	1	5256786	2.23709
41180	41180	1	5258116	2.60055
41181	41181	1	5258164	2.34282
41182	41182	1	5258165	2.34282
41189	41189	1	5259646	2.23709
41191	41191	1	5259871	2.23677
41426	41426	1	5310271	2.23904
41580	41580	1	5333397	2.92101
41720	41720	1	5351977	3.05304
41721	41721	1	5351982	2.31528
41820	41820	1	5369541	2.18999
41862	41862	1	5379485	2.00313
41863	41863	1	5379636	2.00313
42034	42034	1	5411434	2.86252
42383	42383	1	5476986	2.54003
42386	42386	1	5477203	2.54003
42399	42399	1	5479103	2.54003
42409	42409	1	5481296	2.20054
42510	42510	1	5489834	2.05731
42654	42654	1	5510998	2.36015
42656	42656	1	5511041	2.36015
42803	42803	1	5542568	2.48494
42927	42927	1	5571038	2.25239
43119	43119	1	5604766	2.58613
43278	43278	1	5630303	2.07804
43280	43280	1	5630476	2.10967
43386	43386	1	5651717	2.32429
43805	43805	1	5731255	2.53506
43846	43846	1	5744928	2.63407
43891	43891	1	5751896	2.3015
44106	44106	1	5779779	2.00145
44133	44133	1	5785266	3.35997
44135	44135	1	5785404	2.22569
44674	44674	1	5854181	2.6993
45112	45112	1	5955289	2.41749
45123	45123	1	5955946	2.06404
45188	45188	1	5964560	2.25823
45402	45402	1	6001233	2.13216
45414	45414	1	6003771	2.28264
45420	45420	1	6004587	2.30413
45541	45541	1	6025743	2.51012
45545	45545	1	6026255	2.38153
45554	45554	1	6027202	2.00156
45568	45568	1	6028871	2.2379
45642	45642	1	6041548	2.09041
45670	45670	1	6045257	2.14619
45927	45927	1	6086922	2.89447
46005	46005	1	6093378	2.06147
46782	46782	1	6250346	2.12351
46940	46940	1	6290187	2.17466
46968	46968	1	6299079	2.39459
46969	46969	1	6299122	2.25091
46970	46970	1	6299378	2.25091
46971	46971	1	6299456	2.39459
46975	46975	1	6299662	3.18605
46976	46976	1	6299829	2.49273
46977	46977	1	6299851	2.17642
46980	46980	1	6300087	2.17642
46984	46984	1	6300466	2.17642
46985	46985	1	6300480	2.17642
46986	46986	1	6300678	2.17642
46987	46987	1	6300695	2.17642
46988	46988	1	6300947	2.08282
46990	46990	1	6301000	2.08282
46993	46993	1	6301281	2.07878
47179	47179	1	6325584	2.24845
47297	47297	1	6342546	2.41929
47313	47313	1	6346548	2.05624
47397	47397	1	6366312	2.29796
47445	47445	1	6378435	2.72924
47447	47447	1	6378643	2.17554
47448	47448	1	6378948	3.34205
47449	47449	1	6378974	2.72924
47450	47450	1	6379374	3.34205
47451	47451	1	6379536	3.34205
47452	47452	1	6379667	3.34205
47455	47455	1	6379871	2.72924
47541	47541	1	6396579	2.29784
47564	47564	1	6400786	2.83076
47821	47821	1	6434920	2.1751
48365	48365	1	6526152	2.49926
48371	48371	1	6526385	2.39721
48375	48375	1	6526530	2.24678
48389	48389	1	6527611	3.13502
48530	48530	1	6555809	2.85498
48645	48645	1	6572930	2.50867
48646	48646	1	6572931	2.50867
48647	48647	1	6572938	2.50867
48673	48673	1	6576339	2.21207
48763	48763	1	6588207	2.7126
48850	48850	1	6597107	2.05498
49060	49060	1	6639043	2.23856
49096	49096	1	6647403	2.17954
49109	49109	1	6649442	2.2563
49138	49138	1	6651608	2.55901
49158	49158	1	6653656	2.24487
49162	49162	1	6654849	2.45457
49202	49202	1	6663888	2.2116
49250	49250	1	6673265	2.13758
49251	49251	1	6673767	2.49286
49322	49322	1	6682321	2.46283
49636	49636	1	6737014	2.83221
50094	50094	1	6830634	2.08897
50573	50573	1	6924258	2.12744
50728	50728	1	6945536	3.66814
50738	50738	1	6948093	2.16305
50873	50873	1	6979105	2.52353
51119	51119	1	7011875	3.23805
51225	51225	1	7046194	2.22122
51226	51226	1	7046447	2.22122
51227	51227	1	7046639	2.22122
51268	51268	1	7054997	2.24395
51431	51431	1	7083492	2.81282
51434	51434	1	7083897	2.19787
52221	52221	1	7312881	2.71068
52385	52385	1	7354700	2.05709
52386	52386	1	7354708	2.05709
52388	52388	1	7354953	2.05709
52393	52393	1	7355479	2.23734
52394	52394	1	7355520	2.23734
52402	52402	1	7356538	2.23284
52403	52403	1	7356628	2.23284
52404	52404	1	7356659	2.23284
52406	52406	1	7356759	2.23284
52407	52407	1	7357155	2.23284
52409	52409	1	7357172	2.23284
52786	52786	1	7445253	2.09807
52908	52908	1	7466390	3.01678
53751	53751	1	7628334	2.00067
53923	53923	1	7648721	2.02045
53939	53939	1	7653441	2.78209
53940	53940	1	7654110	2.4151
53941	53941	1	7654367	2.4151
53942	53942	1	7654610	2.4151
53943	53943	1	7655122	2.4151
53944	53944	1	7655393	2.4151
53945	53945	1	7655527	2.4151
54432	54432	1	7762475	2.17565
54433	54433	1	7762688	2.18236
54441	54441	1	7764566	2.8914
54459	54459	1	7767185	2.99666
54930	54930	1	7866903	2.18781
54931	54931	1	7867319	2.00221
55112	55112	1	7903088	2.29555
55113	55113	1	7903251	2.12897
55565	55565	1	7970473	2.183
56106	56106	1	8079569	2.28179
56500	56500	1	8155720	2.32198
56502	56502	1	8155911	2.32198
56797	56797	1	8225465	2.14103
56799	56799	1	8225720	2.14103
56800	56800	1	8225723	2.14103
56801	56801	1	8225725	2.14103
56802	56802	1	8225734	2.14103
56892	56892	1	8241535	2.14316
57088	57088	1	8285938	2.53144
57811	57811	1	8486613	2.21356
57815	57815	1	8487432	2.17303
57981	57981	1	8528010	2.42056
57996	57996	1	8532912	2.2537
58046	58046	1	8548631	2.10338
58054	58054	1	8551389	2.26685
58328	58328	1	8606000	2.1395
58330	58330	1	8606054	2.1395
58333	58333	1	8606294	2.1395
58334	58334	1	8606314	2.1395
58789	58789	1	8704366	3.13344
58790	58790	1	8704378	3.13344
58798	58798	1	8705382	3.36788
58937	58937	1	8741149	2.97327
59002	59002	1	8752372	2.50102
59646	59646	1	8912173	2.04089
59696	59696	1	8927769	2.12179
59699	59699	1	8928014	2.12179
59705	59705	1	8928598	2.65879
60123	60123	1	9020925	3.06021
60213	60213	1	9033471	2.56702
60439	60439	1	9082866	2.01346
60440	60440	1	9082937	2.12093
60441	60441	1	9082939	2.12093
60477	60477	1	9090923	2.44791
61312	61312	1	9228316	2.06035
61336	61336	1	9229857	2.73055
61388	61388	1	9236561	2.96852
61501	61501	1	9263416	2.39466
61581	61581	1	9273726	2.66598
61605	61605	1	9275618	2.66598
61830	61830	1	9313836	2.02484
62774	62774	1	9575097	2.24797
62779	62779	1	9577438	2.18676
63066	63066	1	9656969	2.13795
63103	63103	1	9663275	2.15019
63113	63113	1	9666390	2.14677
63114	63114	1	9667041	2.32814
63117	63117	1	9667879	2.77677
63641	63641	1	9758542	2.36505
63678	63678	1	9777130	2.7687
63828	63828	1	9813667	2.20711
63869	63869	1	9820795	2.28718
63871	63871	1	9821203	2.51337
64064	64064	1	9854517	2.69881
64664	64664	1	9979753	2.09502
64699	64699	1	9985139	3.02164
64701	64701	1	9985255	3.02164
64705	64705	1	9986238	2.86364
64707	64707	1	9986394	2.70434
64708	64708	1	9986429	2.86364
64732	64732	1	9990697	2.78167
64733	64733	1	9990698	2.78167
64740	64740	1	9992163	3.28271
64741	64741	1	9992220	3.15338
64747	64747	1	9994356	2.05191
64821	64821	1	10012081	2.39869
64952	64952	1	10035837	2.42928
64968	64968	1	10038244	2.5701
65183	65183	1	10104220	2.23091
65476	65476	1	10179413	2.71002
65485	65485	1	10182392	2.06967
65486	65486	1	10182433	2.02667
65502	65502	1	10185087	2.38906
65748	65748	1	10235299	2.30914
65809	65809	1	10241112	2.30914
65838	65838	1	10248398	2.48878
66216	66216	1	10321101	2.81471
66743	66743	1	10478195	2.08858
66744	66744	1	10478450	2.08858
66745	66745	1	10478671	2.18809
66776	66776	1	10482425	2.2283
66793	66793	1	10485075	2.25611
67058	67058	1	10545131	2.02792
67151	67151	1	10585825	3.03301
67172	67172	1	10590500	2.29537
67175	67175	1	10591227	2.29537
67209	67209	1	10598121	2.08196
67385	67385	1	10663913	2.06667
67422	67422	1	10677796	2.06667
67463	67463	1	10692737	2.32805
67471	67471	1	10693067	2.02068
67501	67501	1	10695974	2.4232
67504	67504	1	10696880	2.58577
67516	67516	1	10699998	2.58577
67517	67517	1	10700273	2.58577
67520	67520	1	10701172	2.23208
67526	67526	1	10702830	2.02942
67527	67527	1	10702861	2.02942
67528	67528	1	10702934	2.02942
67529	67529	1	10702983	2.02942
67561	67561	1	10710731	2.26146
67787	67787	1	10775054	2.26827
67788	67788	1	10775256	2.6662
67961	67961	1	10837263	2.92683
67964	67964	1	10839477	3.16151
67996	67996	1	10848809	2.18432
70796	70796	1	11650218	2.0451
71223	71223	1	11765319	2.37463
71473	71473	1	11871295	2.29864
71690	71690	1	11899170	2.26246
71775	71775	1	11909502	2.42849
71797	71797	1	11919404	2.27095
72114	72114	1	11991701	2.12331
72116	72116	1	11993156	2.46206
72122	72122	1	11995440	2.69767
72484	72484	1	12085875	2.05263
72905	72905	1	12219639	2.14904
72908	72908	1	12219894	2.65312
72909	72909	1	12220040	2.16585
72910	72910	1	12220250	2.16585
72912	72912	1	12220632	2.16585
72914	72914	1	12221187	2.16585
72915	72915	1	12221243	2.16585
72916	72916	1	12221316	2.16585
72918	72918	1	12221538	2.16585
72919	72919	1	12221631	2.16585
72920	72920	1	12221679	2.16585
72921	72921	1	12221842	2.16585
72922	72922	1	12221982	2.16585
72923	72923	1	12222000	2.16585
72926	72926	1	12223084	2.16585
72932	72932	1	12227967	2.16585
72934	72934	1	12228446	3.98485
72936	72936	1	12229361	2.84388
72942	72942	1	12233310	3.46893
72943	72943	1	12233336	3.46893
72944	72944	1	12233791	3.1958
72947	72947	1	12234181	2.16585
72948	72948	1	12234236	3.65522
72949	72949	1	12234331	3.46893
72951	72951	1	12235416	3.46893
72952	72952	1	12235494	3.98485
72953	72953	1	12235510	3.46893
72954	72954	1	12235560	3.46893
72955	72955	1	12235587	3.46893
72956	72956	1	12235634	3.46893
73209	73209	1	12290042	2.22911
73457	73457	1	12363611	2.07293
74081	74081	1	12575806	2.29067
74087	74087	1	12579524	2.80082
74402	74402	1	12707427	2.2872
74405	74405	1	12708401	2.2872
74422	74422	1	12720755	2.16624
74424	74424	1	12723149	2.16624
76144	76144	1	13436504	2.06793
77064	77064	1	13878065	2.92229
77174	77174	1	13915775	2.14443
77347	77347	1	13991999	2.44617
77348	77348	1	13992220	2.44617
77354	77354	1	13993623	2.44617
77402	77402	1	14003976	2.0084
77411	77411	1	14004977	2.0084
77434	77434	1	14007003	2.15099
77441	77441	1	14009728	2.27507
77447	77447	1	14011982	2.15099
77463	77463	1	14016272	2.15099
77485	77485	1	14019563	3.40735
77487	77487	1	14019775	2.86554
77489	77489	1	14020221	2.49605
77490	77490	1	14020237	3.40735
77516	77516	1	14023579	2.51227
77536	77536	1	14028725	2.51227
77548	77548	1	14030284	3.15115
77550	77550	1	14030964	3.15115
77552	77552	1	14031188	2.08407
77555	77555	1	14032988	2.92602
77558	77558	1	14036772	2.52061
77562	77562	1	14038137	2.75277
77565	77565	1	14039482	2.24805
77566	77566	1	14039770	2.52061
77567	77567	1	14040089	2.52061
77573	77573	1	14043463	2.12773
77574	77574	1	14043745	2.12773
77607	77607	1	14061355	2.06104
77816	77816	1	14116855	2.76138
77824	77824	1	14119098	2.76138
77839	77839	1	14125222	2.45448
77840	77840	1	14125239	2.62798
77858	77858	1	14133168	2.46394
78442	78442	1	14319980	2.26126
78982	78982	1	14453746	2.46253
80719	80719	1	15042967	2.54239
80737	80737	1	15053716	2.54239
80750	80750	1	15061175	2.74238
80775	80775	1	15074702	2.54239
80792	80792	1	15084802	2.54239
83434	83434	1	15885682	2.13205
84189	84189	1	16182015	2.82161
84368	84368	1	16237449	2.07541
85943	85943	1	16889418	2.07748
86308	86308	1	17082855	3.50457
86670	86670	1	17234861	2.37282
86814	86814	1	17302670	2.642
86864	86864	1	17343692	3.13502
86865	86865	1	17343732	3.13502
87285	87285	1	17458201	3.18947
87287	87287	1	17458234	3.18947
87328	87328	1	17488018	2.39879
87713	87713	1	17657584	2.20261
87898	87898	1	17746460	3.0192
87899	87899	1	17746622	3.0192
87908	87908	1	17751103	3.0192
87910	87910	1	17752914	3.0192
87911	87911	1	17753482	2.03415
87912	87912	1	17753486	2.20639
87913	87913	1	17753654	2.41265
87924	87924	1	17759770	3.0192
87964	87964	1	17777624	2.63644
87971	87971	1	17780340	3.38392
87993	87993	1	17790385	2.83331
87996	87996	1	17792204	2.83331
88027	88027	1	17812201	2.24477
88053	88053	1	17824362	3.04277
88055	88055	1	17825943	3.04277
88064	88064	1	17830418	3.04277
88075	88075	1	17837191	2.83331
88164	88164	1	17889219	2.02795
88172	88172	1	17895453	2.02795
88480	88480	1	18071555	2.04954
88647	88647	1	18156428	2.56627
88658	88658	1	18164854	2.52508
90327	90327	1	18706443	2.15441
90347	90347	1	18719787	2.44945
90364	90364	1	18726125	3.16699
90370	90370	1	18726928	3.16699
90371	90371	1	18727148	3.16699
90373	90373	1	18728243	3.16699
90376	90376	1	18729821	3.16699
90383	90383	1	18733816	3.16699
90393	90393	1	18742372	3.16699
90413	90413	1	18752603	3.16699
90414	90414	1	18752956	3.16699
92301	92301	1	19494809	2.13125
92313	92313	1	19502424	2.13125
92314	92314	1	19502982	2.13125
92323	92323	1	19507255	2.40771
93413	93413	1	19931687	2.101
93432	93432	1	19936810	2.101
93576	93576	1	19953900	2.27695
95178	95178	1	20295725	2.09005
95179	95179	1	20295746	2.09005
95197	95197	1	20301278	2.09005
95410	95410	1	20384103	2.16268
95727	95727	1	20505389	2.11992
95745	95745	1	20517903	2.5811
95780	95780	1	20531859	2.9407
96687	96687	1	20956010	2.17398
96688	96688	1	20956301	2.17398
96689	96689	1	20956728	2.17398
96826	96826	1	21019336	2.01143
96980	96980	1	21048859	2.08183
97138	97138	1	21108155	2.03153
97152	97152	1	21110176	2.03153
97160	97160	1	21110648	2.03153
97190	97190	1	21117304	2.03153
97200	97200	1	21119521	2.03153
97309	97309	1	21161929	2.18736
97310	97310	1	21162417	2.18736
98677	98677	1	21533696	2.91672
99024	99024	1	21664120	2.35415
99237	99237	1	21732846	2.0391
99239	99239	1	21733529	2.0391
99247	99247	1	21737719	3.01258
99250	99250	1	21738874	3.01258
99251	99251	1	21739086	3.01258
99548	99548	1	21825123	2.14082
99573	99573	1	21829263	2.13539
100115	100115	1	21975960	2.60321
100693	100693	1	22087087	2.16045
100711	100711	1	22093994	2.24973
100716	100716	1	22097168	2.19813
100722	100722	1	22101594	2.30266
100724	100724	1	22102417	2.80447
100853	100853	1	22149615	2.05498
103268	103268	1	22801038	2.33591
103275	103275	1	22802923	2.59869
103276	103276	1	22802960	2.20502
103277	103277	1	22803147	2.57889
103278	103278	1	22803170	2.59869
103279	103279	1	22803255	2.59869
103280	103280	1	22803289	2.59869
103281	103281	1	22803339	2.59869
103283	103283	1	22803610	2.16415
103284	103284	1	22803686	2.59869
103287	103287	1	22805261	2.74723
103288	103288	1	22805367	2.54839
103290	103290	1	22805757	2.54839
103291	103291	1	22805929	2.54839
103292	103292	1	22805946	2.54839
103293	103293	1	22805997	2.54839
103294	103294	1	22806003	2.54839
103296	103296	1	22806225	2.21044
103298	103298	1	22806251	2.54839
103299	103299	1	22806303	2.54839
103303	103303	1	22806678	2.54839
103305	103305	1	22807084	2.54839
103306	103306	1	22808682	2.83173
103321	103321	1	22812537	3.13502
103356	103356	1	22828140	2.11522
103422	103422	1	22839235	2.19736
103467	103467	1	22847124	2.19736
103477	103477	1	22848162	2.19736
103647	103647	1	22886680	2.16843
104332	104332	1	23077043	2.26524
104333	104333	1	23077230	2.31247
104336	104336	1	23078049	2.61208
104353	104353	1	23084310	2.25825
104961	104961	1	23268451	2.29313
105066	105066	1	23311397	2.23982
105872	105872	1	23468895	2.36331
105917	105917	1	23474407	3.1933
105925	105925	1	23476130	2.80183
106267	106267	1	23551723	2.03489
106288	106288	1	23556224	2.39751
106316	106316	1	23564956	2.39751
106318	106318	1	23565684	2.39751
106518	106518	1	23628776	2.16624
107553	107553	1	23923228	3.28641
107617	107617	1	23951384	2.88294
111688	111688	1	25224143	2.45846
111689	111689	1	25224211	2.25548
111690	111690	1	25224276	2.25548
111691	111691	1	25224296	2.25548
111692	111692	1	25224300	2.25548
111693	111693	1	25224313	2.25548
111695	111695	1	25224475	2.25548
111697	111697	1	25224572	2.25548
111698	111698	1	25224599	2.25548
111699	111699	1	25224669	2.25548
111700	111700	1	25224820	2.25548
111701	111701	1	25224824	2.25548
111702	111702	1	25224865	2.25548
111704	111704	1	25225040	2.25548
111705	111705	1	25225063	2.25548
111711	111711	1	25225823	2.25548
111712	111712	1	25225847	2.25548
111713	111713	1	25225927	2.51999
111714	111714	1	25225970	2.25548
111819	111819	1	25236920	2.52974
111849	111849	1	25247985	2.48048
112020	112020	1	25340654	2.43246
112397	112397	1	25487623	2.02698
112445	112445	1	25499316	2.29603
112510	112510	1	25524268	2.79857
113350	113350	1	25901630	2.13292
113574	113574	1	25987066	2.49763
113788	113788	1	26106546	2.08899
113970	113970	1	26203672	2.18538
113995	113995	1	26219159	2.18538
114420	114420	1	26492810	2.01627
116010	116010	1	27102168	2.41683
116062	116062	1	27122234	2.41683
116070	116070	1	27125970	2.41683
116072	116072	1	27127385	2.41683
116120	116120	1	27137451	2.41683
116121	116121	1	27137452	2.41683
116164	116164	1	27142543	2.39721
116187	116187	1	27144962	2.41683
116549	116549	1	27188859	2.06545
116581	116581	1	27195502	2.02885
116595	116595	1	27202190	2.02885
116600	116600	1	27204809	2.47565
116604	116604	1	27205996	2.47565
116616	116616	1	27209861	2.51936
116618	116618	1	27210397	2.82952
116619	116619	1	27210549	2.51936
116630	116630	1	27216800	3.1108
116647	116647	1	27225296	2.40825
116650	116650	1	27226715	3.1108
116652	116652	1	27227586	3.1108
116657	116657	1	27231759	2.84903
116661	116661	1	27235454	2.37848
116663	116663	1	27236336	2.84903
116664	116664	1	27236707	2.37848
117349	117349	1	27423806	2.13486
117606	117606	1	27518527	2.33309
118215	118215	1	27650684	2.24857
118901	118901	1	27862636	2.46951
119432	119432	1	28146037	2.29906
119439	119439	1	28150948	2.29906
119466	119466	1	28176850	2.29906
119667	119667	1	28316583	2.93312
119698	119698	1	28328633	2.65205
119705	119705	1	28330692	2.65205
119710	119710	1	28335193	2.65205
119716	119716	1	28344888	2.65205
119724	119724	1	28348640	2.93312
120323	120323	1	28622920	2.45298
120523	120523	1	28717018	2.45298
122739	122739	1	29749174	2.09775
122768	122768	1	29767458	2.09358
122852	122852	1	29800471	2.24121
122858	122858	1	29803182	2.82643
122865	122865	1	29804681	2.22327
122878	122878	1	29809037	2.88606
122882	122882	1	29810569	2.19235
122883	122883	1	29810666	2.09775
122885	122885	1	29812547	2.36921
122890	122890	1	29815159	2.09775
122912	122912	1	29817177	2.36921
122923	122923	1	29820636	2.05032
122943	122943	1	29833002	2.36921
122948	122948	1	29833477	2.36921
122949	122949	1	29833623	2.09775
122954	122954	1	29837356	2.09775
122971	122971	1	29847351	2.77515
122973	122973	1	29847664	2.09775
122994	122994	1	29861594	2.09775
122996	122996	1	29862134	2.09775
123001	123001	1	29865469	2.77515
123035	123035	1	29875104	2.77515
123047	123047	1	29879012	2.77515
123052	123052	1	29880828	2.18623
123070	123070	1	29887571	2.77515
123095	123095	1	29895891	2.77515
123119	123119	1	29903900	2.77515
123120	123120	1	29903901	2.77515
123149	123149	1	29910410	2.17033
123151	123151	1	29910855	2.77515
123161	123161	1	29912945	2.26674
123184	123184	1	29915135	2.1066
123185	123185	1	29915363	2.1066
123208	123208	1	29917888	2.77515
123212	123212	1	29921779	2.77515
123214	123214	1	29922540	2.5163
123222	123222	1	29925607	2.77515
123234	123234	1	29929759	2.77515
123250	123250	1	29933252	2.77515
123255	123255	1	29934515	2.77515
123266	123266	1	29942040	2.77515
123281	123281	1	29950530	2.77515
123293	123293	1	29954258	2.77515
123304	123304	1	29957583	2.68807
123316	123316	1	29962887	2.83258
123327	123327	1	29967655	3.03017
123352	123352	1	29979647	3.03017
123355	123355	1	29980759	3.03017
123372	123372	1	29989433	3.03017
123384	123384	1	30000073	3.03017
123406	123406	1	30007248	3.03017
123418	123418	1	30011963	3.16061
123419	123419	1	30013112	3.16061
123424	123424	1	30016522	3.03017
123433	123433	1	30019299	2.77515
123438	123438	1	30022744	3.03017
123444	123444	1	30025027	3.03017
123471	123471	1	30029354	2.77515
123474	123474	1	30030111	3.03017
123491	123491	1	30032240	3.03017
123494	123494	1	30032699	3.03017
123509	123509	1	30035745	2.77515
123513	123513	1	30037885	3.03017
123515	123515	1	30040787	3.03017
123516	123516	1	30041282	3.03017
123535	123535	1	30051461	3.79248
123548	123548	1	30061770	3.79248
123551	123551	1	30065364	3.79248
123561	123561	1	30068769	3.79248
123579	123579	1	30081206	3.64606
123646	123646	1	30093638	3.79248
123648	123648	1	30093969	3.79248
123661	123661	1	30095930	3.79248
123667	123667	1	30096584	3.79248
123679	123679	1	30098735	3.25962
123680	123680	1	30098784	3.25962
123681	123681	1	30098831	3.79248
123682	123682	1	30098953	3.25962
123683	123683	1	30099218	3.25962
123684	123684	1	30099533	3.25962
123685	123685	1	30099610	2.8817
123686	123686	1	30099992	2.54215
123688	123688	1	30100418	3.25962
123689	123689	1	30100898	3.25962
123690	123690	1	30101072	3.25962
123692	123692	1	30101379	3.25962
123693	123693	1	30101628	3.25962
123699	123699	1	30103203	2.74828
123700	123700	1	30103258	2.74828
123701	123701	1	30103266	2.74828
123702	123702	1	30103527	2.74828
123703	123703	1	30103552	2.74828
123704	123704	1	30103554	2.74828
123705	123705	1	30103690	2.74828
123706	123706	1	30103828	2.74828
123707	123707	1	30104794	3.79248
123708	123708	1	30104810	3.79248
123709	123709	1	30104833	3.79248
123711	123711	1	30105280	3.79248
123712	123712	1	30105396	3.79248
123713	123713	1	30105607	3.79248
123714	123714	1	30105844	3.79248
123716	123716	1	30105924	3.79248
123717	123717	1	30105947	3.79248
123718	123718	1	30106506	3.79248
123719	123719	1	30107065	3.79248
123720	123720	1	30107069	3.79248
123722	123722	1	30107085	3.79248
123723	123723	1	30107259	3.79248
123724	123724	1	30107276	3.79248
123725	123725	1	30107364	3.79248
123726	123726	1	30107499	3.79248
123728	123728	1	30107609	3.79248
123729	123729	1	30107765	3.79248
123730	123730	1	30107959	3.79248
123731	123731	1	30108063	3.79248
123732	123732	1	30108199	3.79248
123733	123733	1	30108655	3.79248
123735	123735	1	30108715	3.79248
123736	123736	1	30108915	3.79248
123737	123737	1	30108972	3.79248
123739	123739	1	30109082	3.79248
123740	123740	1	30109106	3.79248
123741	123741	1	30109565	2.41674
123742	123742	1	30109629	2.25588
123744	123744	1	30109748	3.79248
123745	123745	1	30109850	3.79248
123746	123746	1	30110011	3.79248
123747	123747	1	30110104	3.79248
123748	123748	1	30110114	3.79248
123749	123749	1	30110143	3.79248
123750	123750	1	30110217	3.79248
123751	123751	1	30110251	3.79248
123752	123752	1	30110321	3.79248
123753	123753	1	30110329	3.79248
123754	123754	1	30110359	3.79248
123755	123755	1	30110520	3.79248
123756	123756	1	30110654	2.74828
123757	123757	1	30110662	3.79248
123758	123758	1	30110693	3.79248
123759	123759	1	30110718	3.79248
123760	123760	1	30111419	3.79248
123770	123770	1	30117238	3.58338
123777	123777	1	30120453	3.58338
123794	123794	1	30130401	3.58338
123798	123798	1	30132572	3.58338
123813	123813	1	30140649	3.58338
123822	123822	1	30146815	3.58338
123824	123824	1	30147258	2.76162
123835	123835	1	30153326	3.58338
123836	123836	1	30153327	3.58338
123845	123845	1	30157908	3.58338
123847	123847	1	30159422	3.58338
123857	123857	1	30168084	3.58338
123859	123859	1	30168164	3.58338
123890	123890	1	30181642	3.74759
123892	123892	1	30182527	3.74759
123894	123894	1	30182778	2.23265
123952	123952	1	30211309	3.74759
123967	123967	1	30217970	3.74759
123980	123980	1	30221236	3.74759
124003	124003	1	30229424	3.74759
124075	124075	1	30241632	3.74759
124147	124147	1	30254638	3.74759
124176	124176	1	30259556	3.74759
124262	124262	1	30276216	2.62669
124265	124265	1	30276533	2.62669
124274	124274	1	30279335	2.62669
124275	124275	1	30279973	2.62669
124331	124331	1	30298956	2.40371
124358	124358	1	30303774	3.74759
124396	124396	1	30309404	3.74759
124426	124426	1	30313730	3.74759
124447	124447	1	30315497	2.79139
124459	124459	1	30317273	3.74759
124467	124467	1	30318629	3.09519
124511	124511	1	30325485	2.52392
124521	124521	1	30325989	3.74759
124531	124531	1	30327265	3.74759
124534	124534	1	30327467	2.52392
124542	124542	1	30328825	3.74759
124544	124544	1	30329017	2.52392
124564	124564	1	30330915	2.52392
124926	124926	1	30481184	3.18642
125496	125496	1	30715477	2.12461
125497	125497	1	30715540	2.12461
125498	125498	1	30715683	2.12461
125605	125605	1	30765456	2.23876
125631	125631	1	30778377	2.23876
125645	125645	1	30785245	2.23876
125654	125654	1	30791969	3.45228
125688	125688	1	30814874	3.72181
125700	125700	1	30819285	2.77944
125701	125701	1	30819528	2.77944
125702	125702	1	30819668	3.55747
125709	125709	1	30822836	2.77944
125710	125710	1	30823700	2.77944
125712	125712	1	30824198	2.77944
125717	125717	1	30825163	2.77944
125718	125718	1	30825395	3.55747
125719	125719	1	30826062	2.77944
125722	125722	1	30826960	3.72181
125806	125806	1	30881725	2.57198
125815	125815	1	30892515	2.57198
125848	125848	1	30903059	2.57198
125996	125996	1	30977536	2.30723
125997	125997	1	30979872	2.30723
125998	125998	1	30981063	2.1253
126024	126024	1	31004931	2.10162
126025	126025	1	31005009	2.10162
126821	126821	1	31417414	2.35265
126829	126829	1	31421565	2.35265
126844	126844	1	31427385	2.06753
126912	126912	1	31462846	2.38019
126915	126915	1	31464501	2.38019
127158	127158	1	31537196	2.24868
127229	127229	1	31551769	2.03793
127237	127237	1	31553256	2.01883
127238	127238	1	31553487	2.01883
127240	127240	1	31553902	3.01738
127242	127242	1	31554149	2.01883
127243	127243	1	31554204	2.06836
127244	127244	1	31554885	2.01883
127245	127245	1	31555391	2.01883
127247	127247	1	31555620	2.31679
127250	127250	1	31556070	2.31679
127253	127253	1	31556214	2.31679
127256	127256	1	31556606	2.31679
127257	127257	1	31556720	2.31679
127260	127260	1	31557234	2.31679
128643	128643	1	31970701	2.11983
129653	129653	1	32162166	2.4587
131210	131210	1	32541359	2.18729
132310	132310	1	32795376	2.14478
132312	132312	1	32796593	2.02996
132314	132314	1	32796686	2.02996
132316	132316	1	32797994	2.02996
132317	132317	1	32799412	2.14478
132323	132323	1	32803331	2.63357
132332	132332	1	32806854	2.27506
132334	132334	1	32807512	2.06685
132497	132497	1	32868164	2.17531
132834	132834	1	32963776	2.15618
132862	132862	1	32980950	2.33384
132867	132867	1	32982392	2.5515
132874	132874	1	32984802	2.34438
132877	132877	1	32985653	2.34438
132882	132882	1	32987484	2.34438
132892	132892	1	32989512	3.47957
132895	132895	1	32991499	2.34438
132901	132901	1	32994338	2.23867
132902	132902	1	32994354	2.23867
134317	134317	1	33454564	2.35747
134318	134318	1	33454584	3.18092
134344	134344	1	33467327	2.10808
134346	134346	1	33469584	2.49779
134351	134351	1	33471790	2.24106
134646	134646	1	33574847	2.3069
134647	134647	1	33574850	2.3069
134681	134681	1	33586298	2.42397
134682	134682	1	33586371	2.12087
134683	134683	1	33586481	2.42397
134687	134687	1	33586761	2.82961
134688	134688	1	33586785	2.82961
134689	134689	1	33586797	2.82961
134690	134690	1	33586813	2.82961
134691	134691	1	33586880	2.95787
134692	134692	1	33586931	2.82961
134693	134693	1	33586960	2.82961
134694	134694	1	33587058	2.03291
134696	134696	1	33587152	2.82961
134698	134698	1	33587172	2.82961
134699	134699	1	33587343	2.70636
134700	134700	1	33587419	2.34455
134701	134701	1	33587439	2.34455
134716	134716	1	33590575	2.02797
134729	134729	1	33592441	2.0365
134744	134744	1	33594970	2.20926
134754	134754	1	33598326	2.62582
134760	134760	1	33599425	2.35279
134794	134794	1	33605477	2.10706
134843	134843	1	33620143	2.26003
134844	134844	1	33621439	2.59653
134845	134845	1	33621478	2.24647
134849	134849	1	33622173	2.8309
134850	134850	1	33622217	2.8309
134851	134851	1	33622246	2.8309
134852	134852	1	33622255	2.8309
134853	134853	1	33622257	2.8309
134854	134854	1	33622429	2.8309
134867	134867	1	33627961	3.77797
135158	135158	1	33693208	2.65695
135280	135280	1	33725132	2.63716
135505	135505	1	33805326	2.47263
135535	135535	1	33813720	2.06445
135567	135567	1	33825390	2.35824
135569	135569	1	33825623	2.88052
135570	135570	1	33826286	2.88052
135861	135861	1	33883431	2.34532
135871	135871	1	33887159	2.88822
135890	135890	1	33897458	2.35015
135895	135895	1	33898132	3.1777
135901	135901	1	33899164	2.08335
135910	135910	1	33900453	2.91528
135923	135923	1	33903009	2.31581
135929	135929	1	33907384	2.06017
136224	136224	1	33994655	2.40955
136524	136524	1	34074867	2.76831
137070	137070	1	34187942	2.11
137295	137295	1	34258243	2.1285
137467	137467	1	34312967	2.55841
137469	137469	1	34313436	2.55841
137470	137470	1	34313811	2.55841
137472	137472	1	34314223	2.55841
137473	137473	1	34314572	2.55841
137737	137737	1	34384399	2.22792
137891	137891	1	34417683	3.23569
137927	137927	1	34423641	2.22819
137930	137930	1	34424148	2.22819
137931	137931	1	34424150	2.22819
137932	137932	1	34424151	2.22819
137933	137933	1	34424255	2.22819
137934	137934	1	34424315	2.22819
138603	138603	1	34555044	3.13502
139042	139042	1	34649482	2.0319
139060	139060	1	34656064	2.30551
139143	139143	1	34685254	3.05339
139341	139341	1	34731026	2.45781
139342	139342	1	34731248	2.45781
139356	139356	1	34733400	2.31825
139543	139543	1	34774595	2.18672
139552	139552	1	34775833	2.48204
139586	139586	1	34785596	2.04147
139594	139594	1	34788175	2.17359
139766	139766	1	34829479	2.79149
139869	139869	1	34853187	2.48666
139952	139952	1	34866102	2.42444
140338	140338	1	34973758	2.106
140462	140462	1	35011741	2.04163
140487	140487	1	35018698	2.92318
140498	140498	1	35023043	2.59826
140953	140953	1	35155312	2.02315
141058	141058	1	35173624	3.38064
141059	141059	1	35173846	3.78429
141060	141060	1	35173848	3.78429
141083	141083	1	35176303	3.69564
141085	141085	1	35176399	2.43582
141086	141086	1	35176452	2.43582
141090	141090	1	35177376	2.65368
141093	141093	1	35177593	2.75317
141448	141448	1	35260744	2.23872
141621	141621	1	35296800	2.01564
141624	141624	1	35297824	2.37399
141627	141627	1	35297967	2.00103
142243	142243	1	35436212	2.642
142244	142244	1	35436392	2.642
142245	142245	1	35436518	2.642
142246	142246	1	35436554	2.642
142250	142250	1	35437225	2.642
142251	142251	1	35437249	2.642
142862	142862	1	35569907	2.88017
143075	143075	1	35630430	2.24371
143076	143076	1	35630488	2.24371
143085	143085	1	35631437	2.09194
143913	143913	1	35843512	3.13502
143924	143924	1	35847150	3.13502
143925	143925	1	35847151	3.13502
143984	143984	1	35865671	2.1408
144031	144031	1	35874760	2.12375
144316	144316	1	35963974	2.18096
144376	144376	1	35989536	2.55541
144422	144422	1	36006839	2.04327
144468	144468	1	36013487	2.04327
144495	144495	1	36017681	2.16047
144554	144554	1	36040523	3.13502
144594	144594	1	36058308	2.26355
144595	144595	1	36058392	2.50842
144607	144607	1	36062366	2.19901
144608	144608	1	36062463	2.50842
144612	144612	1	36063238	2.42895
144659	144659	1	36081841	3.08201
144661	144661	1	36082491	2.48375
144673	144673	1	36088287	3.04998
144679	144679	1	36092422	3.30644
144703	144703	1	36107277	2.0036
144756	144756	1	36124124	2.67609
144826	144826	1	36136129	2.01559
144829	144829	1	36136316	2.01559
144830	144830	1	36136322	2.01559
144831	144831	1	36136334	2.01559
144832	144832	1	36136375	2.01559
144833	144833	1	36136389	2.01559
144834	144834	1	36136406	2.01559
144835	144835	1	36136584	2.43869
144837	144837	1	36136749	2.05465
144839	144839	1	36136842	2.05465
144841	144841	1	36136874	2.05465
144844	144844	1	36137016	2.05465
144845	144845	1	36137032	2.05465
145084	145084	1	36184550	2.39721
145136	145136	1	36205630	2.23306
145141	145141	1	36208598	2.23306
145152	145152	1	36212668	2.09041
145155	145155	1	36213439	2.09041
145204	145204	1	36238413	3.13502
145218	145218	1	36239777	3.13502
145238	145238	1	36241850	3.13502
145241	145241	1	36242343	3.13502
145301	145301	1	36253152	3.13502
145372	145372	1	36269752	3.13502
145412	145412	1	36291533	2.39721
145575	145575	1	36329617	2.39721
145748	145748	1	36367326	2.6244
146585	146585	1	36546770	3.13502
146587	146587	1	36547317	3.13502
146588	146588	1	36547334	3.13502
146589	146589	1	36547348	3.13502
146591	146591	1	36547686	3.13502
146592	146592	1	36547715	3.13502
146593	146593	1	36547788	3.13502
146597	146597	1	36548058	3.13502
146824	146824	1	36590036	2.11869
146825	146825	1	36590037	2.11869
146826	146826	1	36590439	2.11869
146827	146827	1	36590991	2.80221
146828	146828	1	36591011	2.80221
146834	146834	1	36591662	2.80221
146835	146835	1	36591710	2.80221
146836	146836	1	36591715	2.80221
146838	146838	1	36591803	2.80221
147531	147531	1	36742758	2.15887
148643	148643	1	36967545	2.12683
149061	149061	1	37039476	2.03981
149139	149139	1	37060322	2.17661
149360	149360	1	37121570	2.63617
149389	149389	1	37125348	2.15085
149390	149390	1	37125374	2.15085
150307	150307	1	37253120	2.19388
150319	150319	1	37255724	2.06765
150336	150336	1	37257866	2.06765
151609	151609	1	37497044	2.97568
152941	152941	1	37759445	2.21538
152999	152999	1	37783141	2.1055
153036	153036	1	37790678	2.15103
153050	153050	1	37792829	2.0988
153077	153077	1	37794848	2.47281
153078	153078	1	37795085	2.28346
153083	153083	1	37796267	2.11422
153084	153084	1	37796416	2.28346
153085	153085	1	37796447	2.39851
153086	153086	1	37796471	2.39851
153103	153103	1	37800605	2.3984
153133	153133	1	37805055	2.46408
153138	153138	1	37805462	2.83286
153204	153204	1	37811756	2.71199
153205	153205	1	37811770	2.3984
153206	153206	1	37811815	2.71199
153207	153207	1	37812206	2.71199
153208	153208	1	37812234	2.71199
153209	153209	1	37812245	3.1877
153210	153210	1	37812287	2.17846
153730	153730	1	37926215	2.20685
153733	153733	1	37926665	2.20685
153734	153734	1	37926688	2.20685
153795	153795	1	37945755	2.01714
153797	153797	1	37946065	2.01714
154004	154004	1	38008582	2.17198
154061	154061	1	38030308	2.39786
155028	155028	1	38240066	2.42141
155627	155627	1	38337722	2.17662
156080	156080	1	38474500	2.55849
156093	156093	1	38478487	2.00865
156321	156321	1	38542890	3.13502
156494	156494	1	38580697	2.39721
156495	156495	1	38580900	2.39721
156498	156498	1	38581397	2.50861
156531	156531	1	38586632	3.13502
156542	156542	1	38587712	2.39721
156557	156557	1	38589296	3.13502
156560	156560	1	38589850	3.13502
156564	156564	1	38590373	3.13502
156766	156766	1	38649380	2.39721
156793	156793	1	38655140	2.39721
156828	156828	1	38659300	3.13502
156888	156888	1	38662749	3.13502
156889	156889	1	38662855	3.13502
156890	156890	1	38662863	3.13502
156891	156891	1	38662937	2.09152
156892	156892	1	38663054	3.13502
156894	156894	1	38663126	3.13502
156896	156896	1	38663318	3.13502
157001	157001	1	38679068	3.13502
157234	157234	1	38740924	2.69554
157235	157235	1	38740973	2.69554
157236	157236	1	38741027	2.69554
157237	157237	1	38741028	2.69554
157238	157238	1	38741041	2.69554
157240	157240	1	38741229	2.69554
157248	157248	1	38742361	3.13502
157410	157410	1	38774762	2.94597
157429	157429	1	38776539	2.15618
157961	157961	1	38961262	2.27984
157964	157964	1	38961480	2.40213
158699	158699	1	39117533	2.16247
158705	158705	1	39120519	2.642
158707	158707	1	39120973	2.642
158741	158741	1	39126629	2.642
158777	158777	1	39131957	3.13502
158844	158844	1	39149274	2.29097
158848	158848	1	39150733	3.05393
159078	159078	1	39200681	3.13502
159085	159085	1	39203398	3.13502
159087	159087	1	39204413	3.13502
159088	159088	1	39204919	3.13502
159089	159089	1	39206302	3.13502
159090	159090	1	39206388	3.13502
159092	159092	1	39206607	3.13502
159093	159093	1	39207641	3.13502
159130	159130	1	39221436	2.51024
159225	159225	1	39249517	2.27041
159226	159226	1	39249615	2.27041
159229	159229	1	39249735	2.27041
159230	159230	1	39249752	2.27041
159231	159231	1	39249757	2.27041
159234	159234	1	39250246	2.27041
159235	159235	1	39250252	2.27041
159273	159273	1	39267479	3.13502
159275	159275	1	39267847	3.13502
159276	159276	1	39267952	3.13502
159299	159299	1	39279743	3.13502
159309	159309	1	39282087	3.13502
159326	159326	1	39287174	3.13502
159331	159331	1	39287732	3.13502
159346	159346	1	39290113	3.13502
159387	159387	1	39296926	3.13502
159424	159424	1	39305521	3.13502
159425	159425	1	39305541	2.50517
159428	159428	1	39306057	2.37943
159430	159430	1	39306221	2.37943
159450	159450	1	39310826	3.13502
159454	159454	1	39311189	3.13502
159592	159592	1	39359396	2.24737
159602	159602	1	39362371	2.24737
159603	159603	1	39362427	2.24737
159615	159615	1	39366949	2.12275
159681	159681	1	39398715	2.33847
159772	159772	1	39430602	2.08521
159786	159786	1	39437406	2.2005
159800	159800	1	39444917	2.08977
160095	160095	1	39509880	2.25991
160331	160331	1	39562241	2.08131
160411	160411	1	39582165	2.05962
160454	160454	1	39592398	2.08677
160455	160455	1	39592673	2.08677
160875	160875	1	39682517	2.37753
161905	161905	1	39960012	2.82232
162012	162012	1	39987048	2.4964
162018	162018	1	39987642	2.17361
162026	162026	1	39988176	2.17361
162032	162032	1	39988983	2.17361
162052	162052	1	39991411	2.16609
162070	162070	1	39995659	2.13707
162400	162400	1	40072983	3.00006
162401	162401	1	40073106	2.05134
162405	162405	1	40074329	3.00006
162406	162406	1	40074400	2.53215
162715	162715	1	40155263	2.2467
162717	162717	1	40155846	2.60156
162933	162933	1	40197616	2.04908
162934	162934	1	40197625	2.04908
163372	163372	1	40269672	2.30371
163546	163546	1	40311733	2.24621
163631	163631	1	40342114	2.36505
163638	163638	1	40344517	2.63342
163641	163641	1	40346462	2.4395
163643	163643	1	40346763	2.83465
163646	163646	1	40347365	2.56933
163659	163659	1	40351508	2.55291
163662	163662	1	40352501	3.80065
163666	163666	1	40353022	2.55291
163858	163858	1	40406993	2.5547
164416	164416	1	40599317	2.02042
164425	164425	1	40600792	2.70403
165019	165019	1	40747502	2.91266
165020	165020	1	40748227	2.14323
165025	165025	1	40748637	2.14323
165185	165185	1	40788290	2.46161
165806	165806	1	40955980	2.12866
166043	166043	1	40987439	2.10366
166229	166229	1	41021960	2.73012
166244	166244	1	41028350	2.20917
166527	166527	1	41130635	2.38295
166755	166755	1	41171292	2.12143
166794	166794	1	41189027	2.66951
167205	167205	1	41308148	2.40138
167207	167207	1	41308255	2.16587
167210	167210	1	41308466	2.06954
167214	167214	1	41308998	2.33992
167215	167215	1	41309009	2.13326
167224	167224	1	41310315	2.04995
167866	167866	1	41481845	2.48861
167868	167868	1	41482417	2.25286
167869	167869	1	41483095	2.43687
167878	167878	1	41485434	2.37677
167883	167883	1	41486334	2.01427
167996	167996	1	41512130	2.87927
167997	167997	1	41512465	3.1446
167998	167998	1	41512484	3.1446
167999	167999	1	41512536	3.1446
168000	168000	1	41512725	3.1446
168001	168001	1	41512785	3.1446
168002	168002	1	41512797	3.1446
168003	168003	1	41512970	3.1446
168254	168254	1	41593765	2.39845
168258	168258	1	41594338	2.60861
168259	168259	1	41594441	2.60861
168270	168270	1	41597403	2.0159
168271	168271	1	41597518	2.0159
168288	168288	1	41600975	2.43532
168326	168326	1	41615529	2.54093
168348	168348	1	41626019	2.17791
168364	168364	1	41632001	2.21328
168460	168460	1	41653792	2.24712
168534	168534	1	41669693	3.17586
168536	168536	1	41670650	3.24361
168543	168543	1	41671564	2.01387
168986	168986	1	41797764	2.36966
168990	168990	1	41797879	3.39469
169070	169070	1	41806047	2.22769
169071	169071	1	41806059	2.22769
169072	169072	1	41806061	2.22769
169206	169206	1	41823816	2.22314
170550	170550	1	42124521	2.08947
170941	170941	1	42269276	2.16022
171087	171087	1	42317310	2.23278
171123	171123	1	42330281	2.37071
171133	171133	1	42331652	2.23278
171146	171146	1	42339857	2.23278
171154	171154	1	42341373	2.23278
171155	171155	1	42341450	2.23278
171156	171156	1	42341511	2.23278
171163	171163	1	42347651	2.23278
171256	171256	1	42372174	2.19191
172347	172347	1	42582625	2.19336
172351	172351	1	42583526	2.19336
172358	172358	1	42586090	2.0314
172359	172359	1	42586408	2.0314
172360	172360	1	42586492	2.0314
172362	172362	1	42586790	2.0314
172363	172363	1	42586838	2.0314
172364	172364	1	42586883	2.0314
172365	172365	1	42586884	2.0314
172366	172366	1	42586986	2.0314
172367	172367	1	42587110	2.0314
172368	172368	1	42587137	2.0314
172369	172369	1	42587175	2.0314
172370	172370	1	42587643	2.0314
172371	172371	1	42587730	2.0314
172372	172372	1	42587850	2.0314
172374	172374	1	42588018	2.0314
172376	172376	1	42588158	2.0314
172378	172378	1	42588274	2.0314
172379	172379	1	42588382	2.0314
172380	172380	1	42588523	2.0314
172381	172381	1	42588537	2.0314
172382	172382	1	42588590	2.0314
173464	173464	1	42934473	2.27718
173956	173956	1	43070164	2.21009
174426	174426	1	43142827	2.44304
174722	174722	1	43226009	2.25335
174861	174861	1	43262184	2.54476
174865	174865	1	43263151	2.54476
174866	174866	1	43263290	2.54476
174868	174868	1	43263961	2.27723
174869	174869	1	43264018	2.27723
174870	174870	1	43264067	2.27723
174871	174871	1	43264132	2.27723
174872	174872	1	43264146	2.27723
174874	174874	1	43264206	2.27723
174875	174875	1	43264417	2.27723
174877	174877	1	43264607	2.27723
174878	174878	1	43264683	2.27723
174879	174879	1	43264835	2.27723
174880	174880	1	43264848	2.27723
174881	174881	1	43264952	2.27723
174882	174882	1	43265066	2.27723
174883	174883	1	43265536	2.27723
174886	174886	1	43265772	2.54476
174888	174888	1	43265893	2.27723
174889	174889	1	43266084	2.27723
174891	174891	1	43266337	2.27723
174892	174892	1	43266382	2.27723
174894	174894	1	43266695	2.27723
174895	174895	1	43266841	2.27723
174897	174897	1	43267169	2.27723
174918	174918	1	43269544	2.11004
174956	174956	1	43272972	2.32086
174963	174963	1	43273434	2.32086
174974	174974	1	43275122	2.1604
175337	175337	1	43321530	2.09778
176026	176026	1	43417629	2.37272
176288	176288	1	43482457	2.06323
177653	177653	1	43794865	2.59567
177655	177655	1	43795334	2.59567
177676	177676	1	43796921	2.59567
178161	178161	1	43923349	3.29372
178162	178162	1	43923618	3.10329
178164	178164	1	43924977	2.07967
178169	178169	1	43926408	2.06104
178172	178172	1	43926670	2.44016
178314	178314	1	43959168	2.0151
178320	178320	1	43960329	2.0151
180859	180859	1	44546762	2.20821
180986	180986	1	44583663	2.25657
180990	180990	1	44583848	2.17966
180992	180992	1	44583948	2.07816
180995	180995	1	44584049	2.03834
180996	180996	1	44584115	2.25657
180997	180997	1	44584426	2.25657
181046	181046	1	44587257	2.46535
181048	181048	1	44587382	2.46535
181052	181052	1	44587550	2.55819
181062	181062	1	44588865	3.37004
181087	181087	1	44593024	2.07816
181096	181096	1	44594366	2.11663
181101	181101	1	44595025	2.11746
181102	181102	1	44595827	2.07816
181117	181117	1	44597968	3.16872
181118	181118	1	44598005	2.03018
181137	181137	1	44603142	2.02576
181391	181391	1	44694771	2.22609
181393	181393	1	44696627	2.39777
181404	181404	1	44702764	2.92904
181584	181584	1	44755110	2.58501
181605	181605	1	44758576	2.07999
181652	181652	1	44773682	2.76025
181670	181670	1	44776697	2.76025
181673	181673	1	44777517	2.76025
181692	181692	1	44782117	3.27538
181695	181695	1	44782198	2.4229
181697	181697	1	44782294	2.42935
181724	181724	1	44784758	3.54267
181739	181739	1	44786041	3.20584
181750	181750	1	44786968	2.76081
181762	181762	1	44793620	2.07571
181763	181763	1	44793749	2.07571
182143	182143	1	44914143	2.06105
182728	182728	1	45096710	2.44178
183215	183215	1	45181854	2.19147
183216	183216	1	45181861	2.19147
183520	183520	1	45246199	3.69652
183862	183862	1	45321618	2.17023
183977	183977	1	45334814	2.38682
183978	183978	1	45335005	2.38682
183979	183979	1	45335006	2.38682
183980	183980	1	45335228	2.38682
183981	183981	1	45335265	2.38682
183987	183987	1	45336170	2.39105
184931	184931	1	45536918	3.13502
185221	185221	1	45606376	3.50281
185223	185223	1	45606580	2.82486
185261	185261	1	45609872	2.119
185262	185262	1	45610179	2.15927
185263	185263	1	45610205	2.15927
185273	185273	1	45611529	2.15927
185277	185277	1	45612328	2.50585
185332	185332	1	45619633	2.53842
185871	185871	1	45751405	2.5778
186926	186926	1	45926573	3.20707
187088	187088	1	45954619	2.3844
187101	187101	1	45958419	2.03948
187102	187102	1	45958432	2.03948
187230	187230	1	45982865	3.13502
187233	187233	1	45983268	3.13502
187248	187248	1	45987282	2.53147
187283	187283	1	45995718	2.3685
187285	187285	1	45996139	2.89961
187520	187520	1	46021406	2.51444
188062	188062	1	46115684	2.5527
188287	188287	1	46160505	2.41273
188910	188910	1	46259528	2.60097
188912	188912	1	46259913	2.23218
188917	188917	1	46261719	2.31745
188920	188920	1	46263296	2.31745
188969	188969	1	46282698	2.45339
188972	188972	1	46283427	2.67476
189346	189346	1	46354088	2.39358
189361	189361	1	46355294	2.16954
189362	189362	1	46355305	2.16954
189388	189388	1	46357742	2.50722
189389	189389	1	46357904	2.50722
189400	189400	1	46359969	2.39358
189401	189401	1	46360456	2.39358
189408	189408	1	46361788	2.39777
189492	189492	1	46369406	2.52665
189493	189493	1	46369410	2.52665
189494	189494	1	46369450	2.52665
189495	189495	1	46369598	2.52665
189496	189496	1	46369599	2.52665
189497	189497	1	46369610	2.52665
189498	189498	1	46369623	2.52665
189499	189499	1	46369627	2.52665
189500	189500	1	46369783	2.52665
189501	189501	1	46369977	2.48679
189502	189502	1	46369978	2.48679
189539	189539	1	46376196	2.14558
189547	189547	1	46377334	2.53388
189557	189557	1	46379690	2.39777
189558	189558	1	46379812	2.56289
189559	189559	1	46379813	2.56289
189560	189560	1	46380270	2.56289
189561	189561	1	46380599	2.56289
189568	189568	1	46387087	2.39777
189999	189999	1	46483018	2.20289
190017	190017	1	46487590	2.00924
190261	190261	1	46559586	2.0178
190263	190263	1	46559792	2.15482
190451	190451	1	46616528	2.04239
190596	190596	1	46668048	3.5174
190615	190615	1	46672782	3.5174
190785	190785	1	46722757	2.2428
190786	190786	1	46723446	2.12431
190813	190813	1	46740430	2.40634
190846	190846	1	46753150	3.52454
190854	190854	1	46756718	2.40357
190935	190935	1	46799418	2.01514
190938	190938	1	46799834	2.01514
190954	190954	1	46802842	2.62718
190957	190957	1	46803571	4.062
190958	190958	1	46803793	2.86403
190974	190974	1	46814031	2.16825
190976	190976	1	46814195	2.16825
190978	190978	1	46815532	2.4863
191006	191006	1	46830202	2.61339
191296	191296	1	46896577	2.271
191382	191382	1	46907278	2.78375
191404	191404	1	46911292	2.35758
191414	191414	1	46913914	2.69338
191438	191438	1	46919125	2.61281
191648	191648	1	46972274	3.02567
191686	191686	1	46978883	2.01521
192334	192334	1	47103489	2.21659
192360	192360	1	47105407	2.34822
192889	192889	1	47190775	2.03867
192890	192890	1	47190777	2.03867
192891	192891	1	47190912	2.36644
193326	193326	1	47270853	3.01672
193451	193451	1	47286412	2.04827
193464	193464	1	47289035	2.45841
193467	193467	1	47289401	2.20983
193470	193470	1	47289453	4.20525
193471	193471	1	47289492	2.17858
193678	193678	1	47317396	2.44229
193679	193679	1	47317550	2.44229
193713	193713	1	47331968	2.22031
193932	193932	1	47375027	2.74811
193990	193990	1	47388574	2.11611
194001	194001	1	47390519	2.54936
194035	194035	1	47399749	2.28785
194039	194039	1	47401284	2.12646
194526	194526	1	47493280	2.00075
194633	194633	1	47514298	2.23383
194651	194651	1	47517074	2.05939
194856	194856	1	47566484	2.15866
194861	194861	1	47566993	3.52422
194862	194862	1	47567012	3.52422
194863	194863	1	47567035	3.52422
194864	194864	1	47567052	2.25654
194865	194865	1	47567105	3.52422
194867	194867	1	47567452	2.82395
195017	195017	1	47603648	2.34746
195395	195395	1	47710926	2.01544
195448	195448	1	47731294	2.40696
195453	195453	1	47735235	2.01674
195454	195454	1	47735355	2.01674
195456	195456	1	47735753	2.01674
195458	195458	1	47736017	2.01674
195459	195459	1	47736224	2.01674
195460	195460	1	47736505	2.01674
195461	195461	1	47736520	2.01674
195462	195462	1	47736634	2.01674
195464	195464	1	47736815	2.01674
195465	195465	1	47737043	2.01674
195466	195466	1	47737080	2.01674
195467	195467	1	47737135	2.01674
195806	195806	1	47823119	2.21225
195807	195807	1	47823122	2.21225
195899	195899	1	47844788	2.85367
196098	196098	1	47885901	2.41269
196100	196100	1	47885951	2.41269
196101	196101	1	47885968	2.41269
196120	196120	1	47889401	2.64583
196379	196379	1	47939784	2.43897
196451	196451	1	47951984	2.20643
196453	196453	1	47952250	2.15701
196666	196666	1	47994812	2.0137
196667	196667	1	47995035	2.0137
196668	196668	1	47995177	2.0137
196669	196669	1	47995215	2.0137
196672	196672	1	47995377	2.0137
196901	196901	1	48032939	3.13502
197032	197032	1	48058240	2.43489
197073	197073	1	48066413	2.16499
197456	197456	1	48120425	2.11892
197525	197525	1	48136567	2.3432
197541	197541	1	48142374	2.12703
197542	197542	1	48142432	3.61754
197601	197601	1	48155351	2.54495
197801	197801	1	48180352	2.26744
197823	197823	1	48186560	2.48866
197862	197862	1	48193444	2.03973
197863	197863	1	48193965	2.03973
197960	197960	1	48205082	2.01047
197961	197961	1	48205143	2.01047
198058	198058	1	48221594	3.48242
198099	198099	1	48230118	2.11756
198289	198289	1	48269013	2.65858
198435	198435	1	48288619	2.42287
198519	198519	1	48304649	2.64607
198871	198871	1	48362130	2.11657
199037	199037	1	48390713	2.27664
199199	199199	1	48435088	2.32087
199202	199202	1	48435268	2.34978
199203	199203	1	48435376	2.32087
199233	199233	1	48439128	2.43198
199257	199257	1	48440700	2.18078
199258	199258	1	48440708	2.18078
199259	199259	1	48440709	2.18078
199369	199369	1	48467074	2.19077
199407	199407	1	48477442	2.56722
199455	199455	1	48495533	2.49232
199471	199471	1	48499614	3.53867
199492	199492	1	48506353	2.49232
199495	199495	1	48507336	2.49232
199603	199603	1	48528464	2.55974
199748	199748	1	48549248	2.22997
199905	199905	1	48570155	3.13502
200061	200061	1	48594007	2.55894
200070	200070	1	48598005	3.58026
200244	200244	1	48624113	2.67137
200254	200254	1	48625876	2.31355
200275	200275	1	48632004	2.18493
200291	200291	1	48634670	2.75622
200429	200429	1	48662032	2.16048
200521	200521	1	48682378	2.55134
201028	201028	1	48755646	2.40604
201288	201288	1	48797888	2.20704
201680	201680	1	48851332	2.0546
201945	201945	1	48897850	2.49232
202114	202114	1	48919204	2.16224
202218	202218	1	48933245	2.76734
202854	202854	1	49071975	2.74948
202855	202855	1	49072079	3.02749
202856	202856	1	49072287	2.54707
202858	202858	1	49072486	2.68219
202861	202861	1	49072979	2.54707
202879	202879	1	49075617	2.32036
202943	202943	1	49096020	2.1091
202944	202944	1	49096053	2.1091
202945	202945	1	49096097	2.1091
202947	202947	1	49096257	2.26077
202994	202994	1	49103141	2.22855
202999	202999	1	49104348	2.20299
203414	203414	1	49184637	3.10719
203428	203428	1	49186917	2.42528
203431	203431	1	49187061	2.43991
203510	203510	1	49197235	2.75122
203563	203563	1	49200021	2.44316
203564	203564	1	49200082	2.44316
203565	203565	1	49200104	2.44316
203566	203566	1	49200201	2.27727
203567	203567	1	49200240	2.20329
203568	203568	1	49200316	2.27727
203578	203578	1	49200912	2.53068
204071	204071	1	49262104	2.03842
204104	204104	1	49265930	2.266
204203	204203	1	49274397	2.10808
204264	204264	1	49284994	2.10879
204962	204962	1	49369361	2.13431
204963	204963	1	49369472	2.07729
204975	204975	1	49370719	2.09196
205005	205005	1	49372369	2.07729
205343	205343	1	49448908	2.03289
205349	205349	1	49449351	2.51138
205352	205352	1	49449485	2.30729
205816	205816	1	49546323	3.3692
205825	205825	1	49546850	2.27983
205972	205972	1	49571868	2.01256
206092	206092	1	49597497	3.23897
206400	206400	1	49642034	2.23936
207723	207723	1	49830727	2.22991
208078	208078	1	49862457	2.37879
208294	208294	1	49891711	2.33617
208634	208634	1	49928376	2.01207
208655	208655	1	49931806	2.19946
208659	208659	1	49931912	2.19946
208823	208823	1	49943639	2.01282
208867	208867	1	49948695	2.07351
208930	208930	1	49952974	2.63117
208931	208931	1	49952989	2.25414
208932	208932	1	49952998	2.63117
208934	208934	1	49953023	2.5066
208936	208936	1	49953041	2.21234
208937	208937	1	49953393	2.21234
208938	208938	1	49953408	2.21234
208947	208947	1	49954879	3.70228
208957	208957	1	49957924	2.31892
208959	208959	1	49958119	2.31892
208960	208960	1	49958141	2.31892
208961	208961	1	49958193	2.31892
208962	208962	1	49958195	2.31892
208963	208963	1	49958233	2.31892
208964	208964	1	49958921	2.31892
208975	208975	1	49960795	3.07914
208977	208977	1	49961267	2.58929
209053	209053	1	49973725	2.38708
209106	209106	1	49980043	2.6422
209188	209188	1	50003352	2.01978
209229	209229	1	50013027	2.16211
209285	209285	1	50019554	2.23491
209286	209286	1	50019564	2.23491
209310	209310	1	50023119	2.32713
209360	209360	1	50033356	2.37264
209361	209361	1	50033391	2.13471
209362	209362	1	50033397	2.13471
209368	209368	1	50033713	2.13471
209369	209369	1	50033715	2.13471
209370	209370	1	50033723	2.13471
209371	209371	1	50033763	2.13471
209372	209372	1	50033868	2.13471
209373	209373	1	50033881	2.26307
209376	209376	1	50034403	2.10625
209386	209386	1	50035935	3.5933
209389	209389	1	50036009	2.0876
209390	209390	1	50036109	2.0876
209393	209393	1	50037104	2.25473
209394	209394	1	50037151	2.0876
209395	209395	1	50037215	2.0876
209396	209396	1	50037234	2.0876
209397	209397	1	50037269	2.0876
209398	209398	1	50037325	2.42676
209577	209577	1	50074128	2.67577
209580	209580	1	50074868	2.67577
209582	209582	1	50075262	3.34192
209605	209605	1	50079935	2.36375
209609	209609	1	50080184	2.36375
209610	209610	1	50080189	2.36375
210302	210302	1	50183459	2.38824
210305	210305	1	50183624	2.38824
210308	210308	1	50183967	2.02223
210309	210309	1	50183975	2.20133
210310	210310	1	50183992	2.02223
210314	210314	1	50184069	2.03293
210316	210316	1	50184136	2.4147
210320	210320	1	50184211	2.4147
210321	210321	1	50184216	2.06686
210405	210405	1	50190345	2.38287
210407	210407	1	50190814	2.38287
210674	210674	1	50214384	2.36769
210734	210734	1	50227413	2.92786
210740	210740	1	50228476	2.63416
210742	210742	1	50229069	2.21194
210743	210743	1	50229356	2.71445
210744	210744	1	50229361	2.71445
210747	210747	1	50229706	2.25797
210757	210757	1	50232426	2.2889
210765	210765	1	50234377	2.19115
210898	210898	1	50263197	2.06449
210913	210913	1	50265536	2.35783
211092	211092	1	50310262	2.23543
211825	211825	1	50559294	2.57662
211827	211827	1	50559916	2.09818
211857	211857	1	50578406	2.44362
211870	211870	1	50584862	2.54572
213341	213341	1	50939450	2.37664
213344	213344	1	50939823	2.37664
213345	213345	1	50939828	2.09092
213722	213722	1	51015976	2.03141
213968	213968	1	51077651	2.72239
[truncated: 53,304 more rows]

## Sheet: Fig 2CD
	SNP	CHR SORTED ORDER	BP	P*		*values with P > 2
1185	1185	1	453746	2.17169
1429	1429	1	497210	2.01976
1432	1432	1	498599	2.00213
1459	1459	1	502789	2.47815
1548	1548	1	509562	3.09972
1603	1603	1	514389	2.05556
1612	1612	1	514940	2.45642
1639	1639	1	518700	3.09972
1675	1675	1	525638	2.11583
2199	2199	1	603643	3.04185
2280	2280	1	609441	2.06194
2665	2665	1	648650	2.15887
2820	2820	1	665205	2.00894
2914	2914	1	674780	2.88043
2931	2931	1	678067	2.1319
2932	2932	1	678070	2.1319
2943	2943	1	683107	2.0329
3256	3256	1	718729	2.70628
3467	3467	1	744568	2.24293
3468	3468	1	744629	2.07447
3480	3480	1	745875	2.12726
3644	3644	1	761597	2.09868
3667	3667	1	764476	2.06007
3668	3668	1	765125	2.34929
4290	4290	1	845215	2.11895
4533	4533	1	874769	2.05616
4576	4576	1	878003	2.13569
5423	5423	1	993100	2.0147
5512	5512	1	1003171	2.0403
5548	5548	1	1007540	2.42028
6091	6091	1	1054878	2.00894
6522	6522	1	1095539	2.12871
6534	6534	1	1096607	2.22051
6538	6538	1	1096767	2.72395
6544	6544	1	1097615	2.24073
6564	6564	1	1099119	2.37116
6565	6565	1	1099155	2.35502
6566	6566	1	1099223	2.54313
6567	6567	1	1099334	2.54313
6568	6568	1	1099343	2.54313
6569	6569	1	1099356	2.54313
6570	6570	1	1099566	2.54313
6578	6578	1	1100648	2.29189
6581	6581	1	1100852	2.22993
6582	6582	1	1100857	2.22993
6583	6583	1	1100922	2.75129
6614	6614	1	1108230	2.18295
6619	6619	1	1108549	3.63519
6649	6649	1	1109575	2.08531
6650	6650	1	1109579	2.69308
6668	6668	1	1110600	4.20654
6669	6669	1	1110602	4.20654
6670	6670	1	1110604	4.20654
6687	6687	1	1112879	4.85889
6688	6688	1	1112890	4.85889
6691	6691	1	1112973	3.81912
6697	6697	1	1113257	2.24456
6699	6699	1	1113475	6.03766
6779	6779	1	1119137	2.97971
6780	6780	1	1119146	3.40823
6781	6781	1	1119148	3.40823
6820	6820	1	1124701	3.19932
6832	6832	1	1125605	3.27596
6833	6833	1	1125662	3.87924
6864	6864	1	1129904	2.36295
6903	6903	1	1133281	3.11219
6917	6917	1	1134394	2.03196
6921	6921	1	1134551	2.12476
6923	6923	1	1134580	2.77557
6959	6959	1	1137202	2.43133
6986	6986	1	1138991	2.12252
6987	6987	1	1138998	2.12252
6993	6993	1	1139372	2.59826
6994	6994	1	1139373	2.07408
6999	6999	1	1139629	3.08107
7006	7006	1	1139906	3.09811
7062	7062	1	1143733	2.34417
7092	7092	1	1146240	2.02367
7282	7282	1	1162234	2.69135
7412	7412	1	1171105	2.58238
7941	7941	1	1220178	2.18281
7964	7964	1	1221347	2.06449
8088	8088	1	1233889	2.10728
8089	8089	1	1233890	2.10728
8090	8090	1	1233895	2.10728
8575	8575	1	1270111	2.19345
8951	8951	1	1300869	2.36712
8952	8952	1	1300870	2.36425
9054	9054	1	1310716	2.30742
9068	9068	1	1311403	3.45914
9069	9069	1	1311413	2.34705
9075	9075	1	1311964	2.34997
9076	9076	1	1311969	2.34997
9077	9077	1	1311970	2.34997
9078	9078	1	1311983	2.34997
9079	9079	1	1312003	2.34997
9080	9080	1	1312007	2.34997
9286	9286	1	1325022	2.12871
9427	9427	1	1336618	2.01947
10127	10127	1	1384444	2.14135
10155	10155	1	1386281	2.12357
10160	10160	1	1386425	2.05563
10374	10374	1	1401305	2.2288
10377	10377	1	1401803	2.93657
10379	10379	1	1401858	3.26089
10759	10759	1	1430588	2.10816
11251	11251	1	1474784	2.72936
11484	11484	1	1491768	2.12902
11551	11551	1	1499570	2.31063
11649	11649	1	1504959	2.09458
11651	11651	1	1504972	2.09458
11655	11655	1	1505259	2.11374
11660	11660	1	1506308	2.25762
11661	11661	1	1506337	2.25762
11954	11954	1	1527267	2.18992
12233	12233	1	1551018	2.35161
12344	12344	1	1558159	2.08589
12345	12345	1	1558167	2.08589
12346	12346	1	1558243	2.10179
12353	12353	1	1559073	2.34303
12362	12362	1	1559854	2.34132
12363	12363	1	1559867	2.34132
12588	12588	1	1576959	2.16109
12723	12723	1	1585323	2.50461
12934	12934	1	1604005	2.63055
12935	12935	1	1604010	2.63055
13024	13024	1	1610628	2.02043
13026	13026	1	1610630	2.02043
13033	13033	1	1610768	3.29385
13052	13052	1	1610916	2.48939
13116	13116	1	1613736	2.73942
13143	13143	1	1616991	2.73745
13183	13183	1	1618255	2.08902
13517	13517	1	1646093	2.261
13518	13518	1	1646095	2.261
13630	13630	1	1652680	2.13049
13631	13631	1	1652690	2.34221
13635	13635	1	1653031	2.90761
13636	13636	1	1653032	2.90761
13719	13719	1	1658716	2.09178
13721	13721	1	1658787	3.15036
13756	13756	1	1661114	2.05132
13973	13973	1	1675208	2.44015
14124	14124	1	1684070	2.17999
14166	14166	1	1685762	2.35685
14167	14167	1	1685765	2.35685
14169	14169	1	1685811	2.22767
14170	14170	1	1685833	2.22767
14179	14179	1	1686230	3.09679
14639	14639	1	1727676	2.81495
14870	14870	1	1745328	2.11398
14958	14958	1	1753531	2.52508
14995	14995	1	1756122	2.87439
15192	15192	1	1771961	2.46226
15476	15476	1	1791353	2.1326
16301	16301	1	1872459	3.39322
16571	16571	1	1903924	2.30663
16720	16720	1	1924561	2.40047
16820	16820	1	1936294	3.86595
16876	16876	1	1947445	2.22589
17012	17012	1	1960669	2.19828
17039	17039	1	1963668	2.77303
17687	17687	1	2031289	2.46694
17734	17734	1	2036769	2.91614
17736	17736	1	2036867	2.68721
18198	18198	1	2090884	2.08033
18211	18211	1	2093744	3.64261
18276	18276	1	2102406	2.26992
18698	18698	1	2146362	2.08608
18699	18699	1	2146376	2.08608
18700	18700	1	2146396	2.57374
18706	18706	1	2146951	3.27756
18842	18842	1	2165231	2.27682
19870	19870	1	2275119	2.14911
19897	19897	1	2277559	2.35096
19907	19907	1	2278497	2.44542
19910	19910	1	2278653	2.49883
20031	20031	1	2291730	3.47896
20077	20077	1	2295405	2.03839
20078	20078	1	2295422	2.03839
20079	20079	1	2295438	2.03839
20081	20081	1	2295464	2.03839
20082	20082	1	2295466	2.03839
20094	20094	1	2295870	2.18322
20106	20106	1	2297172	2.35274
20316	20316	1	2317195	2.15424
20334	20334	1	2319275	2.38022
21090	21090	1	2378738	2.73727
21092	21092	1	2378876	3.45307
21696	21696	1	2426894	2.2587
22222	22222	1	2488430	2.38946
22227	22227	1	2488868	2.33649
22657	22657	1	2529480	2.24141
22805	22805	1	2540679	2.97856
22817	22817	1	2542347	2.40676
22829	22829	1	2544214	2.08983
22988	22988	1	2560410	2.39262
23037	23037	1	2564757	3.94736
23038	23038	1	2564928	2.04866
23039	23039	1	2565014	3.94736
23041	23041	1	2565048	3.94736
23042	23042	1	2565056	3.94736
23043	23043	1	2565058	3.94736
23049	23049	1	2565186	3.94736
23055	23055	1	2566261	3.94736
23086	23086	1	2569380	2.29613
23371	23371	1	2601877	4.23891
23374	23374	1	2602564	2.25205
23375	23375	1	2602565	2.25205
23376	23376	1	2602567	2.25205
23377	23377	1	2602576	2.25205
23378	23378	1	2602599	2.25205
23499	23499	1	2621378	2.48718
23559	23559	1	2623815	6.67629
23567	23567	1	2623965	3.01729
23584	23584	1	2627058	6.18458
23585	23585	1	2627059	6.18458
23587	23587	1	2627221	2.37227
23614	23614	1	2632007	2.02694
23694	23694	1	2641417	2.19078
24037	24037	1	2678829	2.94224
24038	24038	1	2678855	2.94224
24039	24039	1	2678875	2.94224
24040	24040	1	2678910	2.94224
24041	24041	1	2678920	2.94224
24042	24042	1	2678948	2.94224
24043	24043	1	2678949	2.94224
24044	24044	1	2678958	2.94224
24046	24046	1	2678984	2.94224
24047	24047	1	2678994	2.94224
24048	24048	1	2679055	2.94224
24049	24049	1	2679066	2.94224
24050	24050	1	2679068	2.94224
24051	24051	1	2679126	2.94224
24052	24052	1	2679167	2.94224
24053	24053	1	2679254	4.39403
24055	24055	1	2679316	2.82647
24069	24069	1	2680667	2.19886
24126	24126	1	2685297	3.75958
24127	24127	1	2685303	2.55993
24180	24180	1	2689769	2.14129
24301	24301	1	2699807	2.18897
24372	24372	1	2708228	2.0921
24441	24441	1	2715207	2.81958
24444	24444	1	2715410	2.16907
24446	24446	1	2715759	2.81958
24447	24447	1	2715770	2.81958
24448	24448	1	2715778	2.81958
24457	24457	1	2716566	2.0043
24462	24462	1	2716715	2.81958
24467	24467	1	2717402	2.81958
24483	24483	1	2719857	3.0762
24484	24484	1	2719919	2.14048
24586	24586	1	2731965	2.42076
24684	24684	1	2739395	2.00159
24775	24775	1	2749958	2.16324
24916	24916	1	2765499	2.24806
24976	24976	1	2776249	2.58849
25362	25362	1	2824222	2.01553
25363	25363	1	2824225	2.01553
25364	25364	1	2824229	2.01553
25368	25368	1	2825025	2.00811
25425	25425	1	2837007	2.00033
25497	25497	1	2839445	2.08095
25860	25860	1	2887973	2.0998
25933	25933	1	2900349	2.46599
26057	26057	1	2916187	2.4452
26992	26992	1	3065763	2.25386
27093	27093	1	3084003	2.01522
27542	27542	1	3176813	2.09856
27560	27560	1	3183345	2.03832
27612	27612	1	3198769	3.76475
27621	27621	1	3199539	2.15906
27775	27775	1	3221897	2.00817
27799	27799	1	3227346	2.5991
27800	27800	1	3227351	2.5991
27815	27815	1	3230440	2.15906
27904	27904	1	3248176	2.61716
27906	27906	1	3248392	2.61716
28008	28008	1	3266920	2.26441
28010	28010	1	3266924	2.77776
28011	28011	1	3266925	2.77776
28018	28018	1	3267473	2.35475
28233	28233	1	3289023	2.36725
28304	28304	1	3298635	2.12753
28323	28323	1	3303713	2.35275
28509	28509	1	3325532	2.13934
28510	28510	1	3325568	2.05227
28517	28517	1	3326150	2.44033
28614	28614	1	3338012	2.10067
28684	28684	1	3344272	2.93
28688	28688	1	3345266	2.19849
28816	28816	1	3368390	2.10493
29252	29252	1	3418914	2.70166
29253	29253	1	3418941	3.94223
29254	29254	1	3418972	3.94223
29562	29562	1	3462016	3.30271
29895	29895	1	3511044	2.02769
30508	30508	1	3612674	2.05416
30511	30511	1	3613388	2.53259
31046	31046	1	3683234	2.34895
31229	31229	1	3707878	2.43342
31234	31234	1	3708342	2.75025
31236	31236	1	3708755	2.38379
31259	31259	1	3710001	2.26512
31274	31274	1	3710911	2.28621
31306	31306	1	3715601	2.19148
31311	31311	1	3716364	2.56599
31495	31495	1	3747183	2.20899
32279	32279	1	3845440	2.15831
32554	32554	1	3881657	2.34141
32555	32555	1	3881742	2.41247
32560	32560	1	3882727	2.09286
32569	32569	1	3884049	2.07119
32709	32709	1	3907033	2.58972
32711	32711	1	3907221	3.50078
32864	32864	1	3934233	2.09162
32874	32874	1	3936049	2.00925
32875	32875	1	3936079	2.06326
33367	33367	1	4008744	2.40359
33368	33368	1	4008894	2.40359
33369	33369	1	4008945	2.40359
33370	33370	1	4008952	2.40359
33477	33477	1	4026783	2.20582
33847	33847	1	4088095	2.87659
33848	33848	1	4088110	2.87659
33849	33849	1	4088116	2.87659
34058	34058	1	4120564	2.66396
34300	34300	1	4152556	2.10726
34513	34513	1	4185223	2.94894
34522	34522	1	4186135	2.06813
34599	34599	1	4199362	2.01541
34625	34625	1	4203877	2.15135
34627	34627	1	4203918	2.26983
35379	35379	1	4322155	3.47867
35383	35383	1	4322318	2.27741
35409	35409	1	4326369	2.56371
35421	35421	1	4327460	3.47867
35423	35423	1	4327686	3.71438
36154	36154	1	4432284	4.25509
36175	36175	1	4434847	2.45973
36195	36195	1	4437826	2.37716
36275	36275	1	4450417	2.20065
36489	36489	1	4475981	2.19097
36490	36490	1	4476044	2.04116
36492	36492	1	4476730	2.09699
36534	36534	1	4484753	2.00302
36585	36585	1	4489497	2.08702
36587	36587	1	4489529	2.08702
36596	36596	1	4490539	2.02301
36597	36597	1	4490567	2.02301
36942	36942	1	4532647	2.0718
37282	37282	1	4573075	2.06505
37700	37700	1	4638425	2.16673
37709	37709	1	4639008	2.79453
37723	37723	1	4641862	2.015
37755	37755	1	4645032	2.29852
37969	37969	1	4668989	2.08152
38038	38038	1	4678801	2.24782
38163	38163	1	4702970	2.1481
38454	38454	1	4759833	2.68033
38849	38849	1	4821058	2.7571
38982	38982	1	4841594	2.23685
39077	39077	1	4858149	2.83433
39078	39078	1	4858159	2.83433
39079	39079	1	4858168	2.83433
39136	39136	1	4865695	2.40745
39213	39213	1	4881001	2.7291
39380	39380	1	4899876	2.20058
39622	39622	1	4980231	2.07595
40085	40085	1	5072278	2.85926
40086	40086	1	5072281	2.85926
40087	40087	1	5072295	2.85926
40088	40088	1	5072307	2.85926
40110	40110	1	5075207	2.20126
40216	40216	1	5098328	2.47341
40246	40246	1	5105314	2.17581
40340	40340	1	5131731	2.45577
40341	40341	1	5131762	2.45577
40440	40440	1	5150497	2.06223
40444	40444	1	5150838	2.53647
40456	40456	1	5151476	2.53647
40458	40458	1	5151623	2.61298
40468	40468	1	5151860	2.07688
40473	40473	1	5151942	2.07688
40474	40474	1	5151960	2.07688
40488	40488	1	5152488	2.09695
40489	40489	1	5152548	2.01692
40490	40490	1	5152561	2.01692
40491	40491	1	5152564	2.01692
40492	40492	1	5152566	2.01692
40514	40514	1	5157156	2.01693
40965	40965	1	5207539	2.85867
41165	41165	1	5226334	2.05767
41436	41436	1	5260881	3.71935
41628	41628	1	5306788	2.06148
41794	41794	1	5327424	2.33844
41946	41946	1	5350464	2.65713
41969	41969	1	5353763	2.65713
42035	42035	1	5363465	2.09072
42060	42060	1	5369541	2.67834
42097	42097	1	5377689	2.32641
42137	42137	1	5386178	2.08435
42155	42155	1	5394431	2.27846
42185	42185	1	5396538	2.27227
42186	42186	1	5396575	2.05187
42187	42187	1	5396717	2.27227
42188	42188	1	5396758	2.27227
42189	42189	1	5396770	2.27227
42190	42190	1	5396885	2.27227
42191	42191	1	5396886	2.27227
42204	42204	1	5400160	3.01425
42241	42241	1	5406693	2.11083
42586	42586	1	5472602	2.22996
42587	42587	1	5472672	2.22996
42588	42588	1	5472867	2.43274
42589	42589	1	5473026	2.22996
42592	42592	1	5473172	2.22996
42632	42632	1	5476986	2.0869
42633	42633	1	5477081	2.2371
42648	42648	1	5479103	2.0869
42825	42825	1	5504286	2.01296
42826	42826	1	5504291	2.01296
42903	42903	1	5510998	2.48174
42905	42905	1	5511041	2.48174
43079	43079	1	5552925	2.57015
43276	43276	1	5591996	2.38311
43468	43468	1	5616760	2.33662
43475	43475	1	5617143	2.63404
43487	43487	1	5618374	2.15496
43547	43547	1	5634544	2.16734
43946	43946	1	5711133	2.01305
44042	44042	1	5729237	2.64566
44048	44048	1	5729721	2.33635
44049	44049	1	5729746	2.33635
44357	44357	1	5779003	2.23253
44933	44933	1	5854181	2.10196
45049	45049	1	5885072	3.04031
45118	45118	1	5895648	2.91861
45132	45132	1	5897399	2.91861
45652	45652	1	5999238	2.06381
45683	45683	1	6005286	2.00773
45800	45800	1	6025743	2.18329
45804	45804	1	6026255	2.95216
45942	45942	1	6048355	2.16232
46052	46052	1	6068977	2.11811
46157	46157	1	6084001	2.66151
46158	46158	1	6084006	2.66151
46159	46159	1	6084213	2.0892
46184	46184	1	6086922	2.34144
46265	46265	1	6094935	2.21051
46409	46409	1	6125437	2.23668
46426	46426	1	6128665	2.05131
46429	46429	1	6129066	2.13217
47039	47039	1	6249700	2.53003
47041	47041	1	6249977	2.23133
47475	47475	1	6327402	2.57296
47507	47507	1	6331911	2.04327
47518	47518	1	6332463	2.64518
47529	47529	1	6333252	2.5509
47535	47535	1	6334103	2.5509
47740	47740	1	6378435	2.03934
47745	47745	1	6378974	2.03934
47751	47751	1	6379871	2.03934
47777	47777	1	6385830	3.17792
47801	47801	1	6391658	2.09685
47802	47802	1	6391757	2.09685
47803	47803	1	6391758	2.09685
47804	47804	1	6391847	2.09685
47805	47805	1	6391982	2.09685
47806	47806	1	6392018	2.09685
47807	47807	1	6392058	2.09685
47808	47808	1	6392091	2.09685
47809	47809	1	6392112	2.09685
47810	47810	1	6392113	2.09685
47822	47822	1	6394351	2.8929
47840	47840	1	6396579	4.25509
47847	47847	1	6397865	2.8929
47857	47857	1	6398846	2.98694
47888	47888	1	6404628	2.4959
47898	47898	1	6406438	2.4959
47902	47902	1	6408539	2.4959
47964	47964	1	6412829	2.4959
47999	47999	1	6418232	2.05712
48010	48010	1	6421119	3.00855
48011	48011	1	6421173	2.83128
48012	48012	1	6421199	2.35296
48016	48016	1	6421345	2.3211
48018	48018	1	6421514	2.76699
48516	48516	1	6498010	2.09553
48595	48595	1	6516280	2.38809
48672	48672	1	6526011	2.38843
48673	48673	1	6526152	2.45603
48676	48676	1	6526206	2.23091
48677	48677	1	6526209	2.23091
48679	48679	1	6526385	2.78526
48683	48683	1	6526530	3.79481
48732	48732	1	6537847	2.09631
48743	48743	1	6542909	2.09515
48810	48810	1	6550078	2.01958
48812	48812	1	6550263	2.01958
48813	48813	1	6550373	2.27517
48815	48815	1	6550542	2.63816
48823	48823	1	6552484	2.32561
48824	48824	1	6552636	2.02115
48825	48825	1	6552637	2.02115
48826	48826	1	6552854	3.7476
48827	48827	1	6553094	3.0026
48828	48828	1	6553342	2.7184
48833	48833	1	6553658	3.53777
48841	48841	1	6555809	2.67743
48850	48850	1	6557404	2.08848
48853	48853	1	6557814	3.40602
48854	48854	1	6557897	3.40602
48855	48855	1	6558007	3.40602
48943	48943	1	6569024	2.67888
48985	48985	1	6576339	2.05455
49016	49016	1	6580489	2.93432
49018	49018	1	6580681	2.93432
49094	49094	1	6590799	2.28568
49212	49212	1	6602878	3.44983
49348	49348	1	6629847	2.38919
49352	49352	1	6630286	2.57665
49372	49372	1	6639043	2.25949
49422	49422	1	6649442	2.02739
49451	49451	1	6651608	2.25558
49475	49475	1	6654849	2.06033
49631	49631	1	6681923	2.06888
49636	49636	1	6682321	2.05446
49696	49696	1	6688241	2.75115
49745	49745	1	6699702	2.00589
49750	49750	1	6700027	2.00589
49751	49751	1	6700090	2.00589
49752	49752	1	6700154	2.00589
49753	49753	1	6700190	2.00589
50040	50040	1	6751292	2.20285
50044	50044	1	6753340	2.25967
50055	50055	1	6755683	2.06952
50520	50520	1	6851030	3.06471
50522	50522	1	6851152	2.29815
50587	50587	1	6864862	2.06044
50618	50618	1	6868999	2.07301
50619	50619	1	6869285	2.07301
50627	50627	1	6871329	2.43362
50632	50632	1	6871709	2.21886
50835	50835	1	6907233	2.10629
50879	50879	1	6920484	2.1837
50930	50930	1	6927696	2.3401
50933	50933	1	6928070	2.31146
50937	50937	1	6928509	3.27269
50939	50939	1	6928585	3.27269
50940	50940	1	6928618	3.27269
50941	50941	1	6928671	3.27269
51062	51062	1	6945536	2.97026
51207	51207	1	6979105	2.03399
51495	51495	1	7030499	2.05136
52178	52178	1	7172049	2.26188
52246	52246	1	7191772	2.09541
52296	52296	1	7217876	2.94267
52388	52388	1	7249214	2.06417
52392	52392	1	7249819	2.21879
52393	52393	1	7249842	2.21879
52645	52645	1	7336371	2.14657
52695	52695	1	7351884	2.67022
52928	52928	1	7396356	2.32106
53154	53154	1	7450859	2.17106
53697	53697	1	7543451	2.0055
53698	53698	1	7543672	2.0055
53699	53699	1	7543695	2.0055
53779	53779	1	7568044	2.48922
53872	53872	1	7588873	2.01501
53877	53877	1	7597226	2.03978
53878	53878	1	7597373	2.03978
53882	53882	1	7597624	2.03978
54083	54083	1	7622902	2.10295
54107	54107	1	7628277	2.0715
54131	54131	1	7630074	2.0715
54825	54825	1	7767648	2.55531
55078	55078	1	7814529	2.49141
55304	55304	1	7866903	2.6547
55305	55305	1	7867319	2.23919
55371	55371	1	7880527	2.14016
55372	55372	1	7880532	2.14016
55462	55462	1	7893270	3.57912
55479	55479	1	7897302	2.25428
55506	55506	1	7901725	2.30883
55508	55508	1	7901873	2.30883
55521	55521	1	7903251	2.77096
55536	55536	1	7905475	2.39068
55597	55597	1	7914717	2.10471
55598	55598	1	7914748	2.10471
55599	55599	1	7914787	2.10471
55608	55608	1	7917591	2.17034
55609	55609	1	7917629	2.17034
55637	55637	1	7922105	2.20201
55638	55638	1	7922131	2.20201
55639	55639	1	7922265	2.20201
55641	55641	1	7922544	2.20201
55643	55643	1	7922867	2.20201
55955	55955	1	7965928	2.19964
55959	55959	1	7966905	2.61654
55976	55976	1	7970310	2.3311
56216	56216	1	8022015	2.36154
56218	56218	1	8022319	2.06739
56320	56320	1	8057396	3.22976
56327	56327	1	8059565	2.27757
56328	56328	1	8059954	3.12189
56331	56331	1	8060633	2.74428
56332	56332	1	8060722	2.66471
56333	56333	1	8060750	2.66471
56334	56334	1	8060986	3.17116
56335	56335	1	8060989	3.17116
56336	56336	1	8061017	2.66471
56337	56337	1	8061018	2.66471
56338	56338	1	8061092	2.66471
56339	56339	1	8061176	2.66471
56340	56340	1	8061177	2.66471
56341	56341	1	8061278	2.66471
56342	56342	1	8061337	2.66471
56343	56343	1	8061344	2.66471
56344	56344	1	8061350	2.66471
56345	56345	1	8061382	2.66471
56346	56346	1	8061393	2.66471
56348	56348	1	8061426	2.66471
56349	56349	1	8061436	2.66471
56354	56354	1	8062006	3.42888
56372	56372	1	8064270	2.22237
56390	56390	1	8065687	3.04105
56522	56522	1	8079512	2.18388
56523	56523	1	8079569	2.07641
56557	56557	1	8086327	2.598
56917	56917	1	8155720	2.34192
56919	56919	1	8155911	2.34192
57124	57124	1	8204516	2.2273
57354	57354	1	8248392	2.29222
57355	57355	1	8248457	2.29222
57443	57443	1	8271082	2.287
57644	57644	1	8298508	2.18735
57646	57646	1	8298579	2.18735
57647	57647	1	8298582	2.18735
57849	57849	1	8338242	3.36905
57850	57850	1	8338258	3.55228
57851	57851	1	8338432	3.55228
57852	57852	1	8338533	3.04874
57853	57853	1	8338554	3.15104
58236	58236	1	8486613	2.06609
58272	58272	1	8493235	2.12719
58280	58280	1	8493376	2.05864
58281	58281	1	8493406	2.12719
58320	58320	1	8503303	2.51115
58407	58407	1	8528010	2.20641
58472	58472	1	8548631	2.39597
58480	58480	1	8551389	2.39597
58568	58568	1	8571799	2.44169
58570	58570	1	8571991	2.44169
58573	58573	1	8572435	2.44169
59121	59121	1	8682530	3.63777
59203	59203	1	8701032	2.25332
59220	59220	1	8704366	2.16857
59221	59221	1	8704378	2.16857
59289	59289	1	8719512	2.31721
59423	59423	1	8748273	2.93162
59497	59497	1	8768944	2.5691
59847	59847	1	8848346	2.1146
59848	59848	1	8848688	2.42943
59849	59849	1	8848690	2.42943
59850	59850	1	8848697	2.42943
59852	59852	1	8848703	2.42943
59853	59853	1	8848744	2.42943
59855	59855	1	8848869	2.42943
60171	60171	1	8937788	2.24882
60172	60172	1	8938441	2.24882
60338	60338	1	8975123	2.02992
61795	61795	1	9232555	2.06839
63205	63205	1	9575097	2.10421
63210	63210	1	9577438	2.39478
63290	63290	1	9597220	2.38177
63497	63497	1	9656969	2.22025
64114	64114	1	9779546	2.27936
64211	64211	1	9795459	2.21901
64259	64259	1	9813667	2.32766
64262	64262	1	9814577	2.04778
64302	64302	1	9821203	2.26797
64668	64668	1	9876910	2.57513
65118	65118	1	9984065	3.56712
65122	65122	1	9984718	3.56712
65124	65124	1	9984907	2.72938
65127	65127	1	9985060	3.56712
65130	65130	1	9985139	2.90062
65132	65132	1	9985255	2.90062
65136	65136	1	9986238	2.3261
65138	65138	1	9986394	2.04429
65139	65139	1	9986429	2.3261
65664	65664	1	10111687	2.01931
65868	65868	1	10169030	3.13501
65884	65884	1	10172139	2.08077
65947	65947	1	10189239	2.04843
65948	65948	1	10189331	2.04843
65949	65949	1	10189904	2.85717
66070	66070	1	10215997	2.16509
66100	66100	1	10222629	2.00309
66115	66115	1	10225114	2.53156
66116	66116	1	10225115	2.53156
66117	66117	1	10225149	2.53156
66118	66118	1	10225711	3.20744
66119	66119	1	10225847	2.53156
66120	66120	1	10226243	2.53156
66121	66121	1	10226329	2.53156
66123	66123	1	10226752	3.1538
66127	66127	1	10227703	3.1538
66271	66271	1	10248398	2.13911
66831	66831	1	10363770	2.86068
66832	66832	1	10364098	2.86068
66910	66910	1	10387650	2.02557
67717	67717	1	10627787	2.03372
68223	68223	1	10775256	2.37716
68402	68402	1	10837263	2.44005
68405	68405	1	10839477	2.74612
69400	69400	1	11090208	2.0439
69513	69513	1	11109884	2.14927
69836	69836	1	11227220	2.05533
69843	69843	1	11229045	2.05806
69871	69871	1	11233921	2.02334
69872	69872	1	11233989	2.02334
69873	69873	1	11234012	2.02334
69874	69874	1	11234182	2.02334
69876	69876	1	11235037	2.02334
69877	69877	1	11235754	2.02334
69879	69879	1	11235970	2.02334
69880	69880	1	11236173	2.02334
69881	69881	1	11236186	2.02334
69882	69882	1	11236296	2.02334
69884	69884	1	11237437	2.63374
70217	70217	1	11387864	2.09838
72080	72080	1	11892638	2.16373
72081	72081	1	11892645	2.16373
72082	72082	1	11892754	2.16373
72085	72085	1	11892833	2.16373
72086	72086	1	11892902	2.16373
72089	72089	1	11893205	2.16373
72096	72096	1	11893642	2.16373
72106	72106	1	11895074	2.16373
72114	72114	1	11895839	2.16373
72133	72133	1	11897689	2.16373
72134	72134	1	11897972	2.16373
72139	72139	1	11898508	2.08083
72250	72250	1	11919404	2.29171
73250	73250	1	12146078	2.46352
73618	73618	1	12272962	2.34119
73619	73619	1	12273213	2.34119
73621	73621	1	12273438	2.34119
73622	73622	1	12273538	2.34119
73623	73623	1	12273614	2.74406
73624	73624	1	12273705	2.38017
73626	73626	1	12274177	2.34119
73627	73627	1	12274207	2.76092
73628	73628	1	12274242	2.34119
73629	73629	1	12274423	2.34119
73630	73630	1	12274525	2.34119
73631	73631	1	12274706	2.34119
73632	73632	1	12274731	2.34119
73634	73634	1	12274868	2.34119
73635	73635	1	12274989	2.34119
73636	73636	1	12275004	2.34119
73637	73637	1	12275074	2.34119
73639	73639	1	12275138	2.34119
73641	73641	1	12275363	2.34119
73642	73642	1	12275382	2.34119
73644	73644	1	12275635	2.34119
73646	73646	1	12275832	3.15693
73647	73647	1	12275846	3.15693
73687	73687	1	12287346	2.20603
73689	73689	1	12288324	2.20603
73690	73690	1	12288567	2.20603
76122	76122	1	13153163	2.04437
77934	77934	1	13981558	2.55802
77937	77937	1	13984025	2.06806
77951	77951	1	13987420	3.07491
77953	77953	1	13987764	3.07491
78097	78097	1	14017754	2.12215
78101	78101	1	14018541	2.12215
78180	78180	1	14032988	2.01651
78183	78183	1	14036772	2.06314
78988	78988	1	14287052	2.72394
78989	78989	1	14287054	2.72394
78990	78990	1	14287059	2.72394
79011	79011	1	14301322	2.09191
79015	79015	1	14303382	2.30601
79016	79016	1	14303695	2.30601
79018	79018	1	14305258	2.30601
79019	79019	1	14306067	2.30601
79026	79026	1	14306908	2.30601
79080	79080	1	14319980	2.17436
79219	79219	1	14361373	2.12459
79236	79236	1	14366232	2.14784
79238	79238	1	14366646	2.14784
79256	79256	1	14373203	2.14784
79356	79356	1	14410212	2.2365
81147	81147	1	14978115	2.23062
82368	82368	1	15369501	2.29566
82567	82567	1	15463046	2.04171
82579	82579	1	15469502	2.04171
84709	84709	1	16134766	2.16079
85059	85059	1	16271207	3.9115
85062	85062	1	16274230	2.95059
85758	85758	1	16599946	2.17808
85973	85973	1	16683504	2.13614
85975	85975	1	16684427	2.25752
85980	85980	1	16687620	2.23331
86020	86020	1	16693915	2.67311
86026	86026	1	16696160	2.55515
86027	86027	1	16696161	2.55515
86028	86028	1	16696164	2.55515
86029	86029	1	16696230	2.67311
86030	86030	1	16696295	2.67311
86133	86133	1	16710296	2.10772
86134	86134	1	16710381	2.10772
86137	86137	1	16710924	2.17368
86139	86139	1	16710965	2.10772
86141	86141	1	16711238	2.10772
86142	86142	1	16711472	2.10772
86197	86197	1	16730278	2.25039
86569	86569	1	16889418	2.80586
86935	86935	1	17082855	2.57003
86944	86944	1	17085131	2.00523
86949	86949	1	17087623	2.69714
87488	87488	1	17339701	2.0223
87637	87637	1	17397455	2.07295
87638	87638	1	17397591	2.07295
88340	88340	1	17657584	2.78207
88528	88528	1	17746460	3.95535
88529	88529	1	17746622	3.95535
88538	88538	1	17751103	3.95535
88540	88540	1	17752914	3.95535
88543	88543	1	17753654	4.25509
88554	88554	1	17759770	3.95535
88624	88624	1	17790385	4.25509
88627	88627	1	17792204	4.25509
88658	88658	1	17812201	4.25509
88684	88684	1	17824362	2.00489
88686	88686	1	17825943	2.00489
88695	88695	1	17830418	2.00489
88706	88706	1	17837191	4.25509
89578	89578	1	18302858	2.09722
89581	89581	1	18307503	2.09722
89582	89582	1	18308772	3.2835
89583	89583	1	18309048	2.09722
89585	89585	1	18309721	3.2835
89587	89587	1	18311461	3.2835
89588	89588	1	18312436	3.2835
89590	89590	1	18314681	3.2835
89592	89592	1	18318236	3.2835
89594	89594	1	18318408	3.64977
89596	89596	1	18320572	3.2835
89603	89603	1	18325308	3.2835
89604	89604	1	18325443	3.2835
89613	89613	1	18330161	2.3415
89635	89635	1	18333379	2.21883
89636	89636	1	18333844	2.7238
89647	89647	1	18335511	2.03382
89651	89651	1	18336019	2.7238
89669	89669	1	18337452	2.7238
89680	89680	1	18338001	2.7238
89757	89757	1	18347731	2.7238
89761	89761	1	18348284	2.7238
89804	89804	1	18356672	2.7238
89811	89811	1	18357899	2.7238
89819	89819	1	18360797	2.7238
89823	89823	1	18362115	2.7238
89845	89845	1	18370600	2.7238
91006	91006	1	18726125	2.19492
91012	91012	1	18726928	2.19492
91013	91013	1	18727148	2.19492
91015	91015	1	18728243	2.19492
91018	91018	1	18729821	2.19492
91025	91025	1	18733816	2.19492
91035	91035	1	18742372	2.19492
91055	91055	1	18752603	2.19492
91056	91056	1	18752956	2.19492
92963	92963	1	19507255	2.26087
95764	95764	1	20272863	2.01141
95897	95897	1	20336997	2.1685
95900	95900	1	20337154	2.1685
95902	95902	1	20337320	2.1685
95904	95904	1	20338291	2.1685
95905	95905	1	20338385	2.1685
95908	95908	1	20340103	2.1685
95909	95909	1	20340341	2.1685
95910	95910	1	20340845	2.1685
95911	95911	1	20342503	2.1685
95913	95913	1	20343524	2.1685
95914	95914	1	20343525	2.1685
95915	95915	1	20343553	2.1685
95916	95916	1	20343561	2.1685
95917	95917	1	20343631	2.1685
95918	95918	1	20343735	2.1685
95920	95920	1	20343816	2.1685
95922	95922	1	20343993	2.1685
95923	95923	1	20344333	2.1685
95927	95927	1	20345434	2.1685
95928	95928	1	20345742	2.16044
95931	95931	1	20346041	2.1685
95934	95934	1	20347305	2.09173
95935	95935	1	20347787	2.09173
95936	95936	1	20347900	2.09173
95937	95937	1	20348058	2.09173
95938	95938	1	20348467	2.09173
95941	95941	1	20348850	2.09173
95942	95942	1	20348883	2.09173
95943	95943	1	20349018	2.09173
96356	96356	1	20505389	2.39329
97293	97293	1	20950309	2.13829
97304	97304	1	20954933	2.01979
97337	97337	1	20972258	2.22184
97342	97342	1	20973699	2.22184
97528	97528	1	21028648	2.48249
97529	97529	1	21028893	2.48249
97530	97530	1	21028936	2.48249
97531	97531	1	21028994	2.48249
97672	97672	1	21078374	2.35363
97695	97695	1	21085147	2.35363
97723	97723	1	21099963	2.88126
97726	97726	1	21101569	2.4491
97752	97752	1	21108155	3.69876
97766	97766	1	21110176	3.69876
97774	97774	1	21110648	3.69876
97788	97788	1	21113760	2.66626
97804	97804	1	21117304	3.69876
97809	97809	1	21118709	2.0038
97814	97814	1	21119521	3.69876
98017	98017	1	21188649	2.64079
99318	99318	1	21553851	2.15906
99510	99510	1	21615905	3.04986
99511	99511	1	21616095	2.08339
100389	100389	1	21877978	2.03331
100426	100426	1	21889996	2.30545
100430	100430	1	21891133	2.30545
100431	100431	1	21891910	2.47134
101180	101180	1	22065484	2.06397
101182	101182	1	22066591	2.35616
101307	101307	1	22093994	2.09611
101312	101312	1	22097168	2.07429
101320	101320	1	22102417	2.1372
102420	102420	1	22401761	2.21422
102421	102421	1	22401901	2.21422
102843	102843	1	22540179	2.17002
102881	102881	1	22545940	2.33341
103147	103147	1	22619703	2.50032
103290	103290	1	22669985	2.25775
103291	103291	1	22670314	2.25775
103294	103294	1	22670873	2.25775
103700	103700	1	22768378	2.09927
103883	103883	1	22801038	2.51994
103922	103922	1	22808736	2.158
103952	103952	1	22823721	2.18721
103956	103956	1	22824908	2.31117
104036	104036	1	22839235	2.10881
104081	104081	1	22847124	2.10881
104091	104091	1	22848162	2.10881
104210	104210	1	22874331	2.20948
104664	104664	1	23001083	2.19589
104665	104665	1	23001127	2.08377
104666	104666	1	23001182	2.08377
104667	104667	1	23001192	2.08377
104669	104669	1	23001403	2.08377
104670	104670	1	23001468	2.08377
104671	104671	1	23001862	2.08377
104672	104672	1	23001946	2.08377
104675	104675	1	23002207	2.08377
104676	104676	1	23002637	2.08377
104677	104677	1	23002662	2.08377
104679	104679	1	23002952	2.08377
104680	104680	1	23003124	2.08377
104681	104681	1	23003126	2.08377
104682	104682	1	23003370	2.19935
104683	104683	1	23003482	2.19935
104684	104684	1	23003550	2.40874
104685	104685	1	23003756	2.19935
104688	104688	1	23004286	2.19935
104691	104691	1	23005099	2.19935
104854	104854	1	23045608	2.44913
104909	104909	1	23071787	2.28325
104931	104931	1	23076874	2.45133
104938	104938	1	23078597	2.45133
104945	104945	1	23083334	2.7394
104950	104950	1	23084310	2.7394
105022	105022	1	23099970	2.33568
105324	105324	1	23199019	2.3614
105327	105327	1	23202094	2.34035
105328	105328	1	23202108	2.34035
105329	105329	1	23202778	2.34035
105330	105330	1	23202820	2.34035
105331	105331	1	23202971	2.34035
105332	105332	1	23202984	2.34035
105333	105333	1	23203071	2.34035
105334	105334	1	23203262	2.70029
105335	105335	1	23203280	2.70029
105336	105336	1	23203285	2.70029
105338	105338	1	23203508	2.70029
105339	105339	1	23204448	2.01881
105341	105341	1	23204752	2.01881
105342	105342	1	23205976	2.01881
105343	105343	1	23206133	2.01881
105344	105344	1	23206157	2.01881
105345	105345	1	23206210	2.01881
105346	105346	1	23206369	2.01881
105347	105347	1	23206510	2.01881
105350	105350	1	23206620	2.01881
105351	105351	1	23206630	2.01881
105352	105352	1	23206644	2.01881
105354	105354	1	23206706	2.39495
105355	105355	1	23206927	2.01881
105356	105356	1	23206928	2.01881
105553	105553	1	23268451	2.36726
105589	105589	1	23287764	2.59369
106511	106511	1	23476130	2.10839
106669	106669	1	23506940	3.8183
106672	106672	1	23509216	2.79482
106677	106677	1	23509869	3.8183
106681	106681	1	23512027	3.8183
106685	106685	1	23514237	3.01961
106686	106686	1	23514263	3.01961
106687	106687	1	23515215	3.01961
106689	106689	1	23515305	3.01961
106690	106690	1	23515422	3.01961
106692	106692	1	23515787	3.01961
106693	106693	1	23515916	3.01961
106697	106697	1	23516423	2.3488
106698	106698	1	23516516	2.19034
106701	106701	1	23516688	2.3488
106703	106703	1	23517264	3.01961
106704	106704	1	23517275	2.3488
106706	106706	1	23517425	3.01961
106707	106707	1	23517468	3.01961
106708	106708	1	23517573	2.10579
106710	106710	1	23517904	2.3488
106711	106711	1	23517939	2.3488
106715	106715	1	23518270	2.3488
106716	106716	1	23518345	2.3488
106717	106717	1	23518632	2.3488
106718	106718	1	23518752	2.3488
106719	106719	1	23518785	2.3488
106720	106720	1	23518875	2.3488
106728	106728	1	23519455	3.8183
106744	106744	1	23521688	3.01961
106746	106746	1	23522152	3.01961
106750	106750	1	23522583	3.01961
106767	106767	1	23527459	3.8183
106777	106777	1	23529054	3.8183
106810	106810	1	23537036	2.4357
106811	106811	1	23537096	2.4357
106812	106812	1	23537375	2.4357
106813	106813	1	23537507	2.4357
106869	106869	1	23555874	2.04934
106890	106890	1	23560868	3.16989
106911	106911	1	23568313	2.15622
106915	106915	1	23569686	2.41541
106919	106919	1	23571406	2.15622
106920	106920	1	23571717	2.15622
106925	106925	1	23572752	2.15622
106929	106929	1	23574337	2.58194
106941	106941	1	23579234	3.16989
107383	107383	1	23709641	2.19826
107710	107710	1	23808712	2.37427
107940	107940	1	23864438	2.08026
107965	107965	1	23874554	2.92937
108117	108117	1	23914705	2.12361
108120	108120	1	23916045	2.12361
108770	108770	1	24039061	2.00142
108865	108865	1	24049790	2.16792
108912	108912	1	24058829	2.2093
109549	109549	1	24163458	2.05019
110083	110083	1	24349096	2.06453
110086	110086	1	24349971	2.06453
110087	110087	1	24350242	2.06453
110095	110095	1	24353833	2.06453
110096	110096	1	24354106	2.06453
110098	110098	1	24354497	2.06453
110101	110101	1	24355784	2.06453
110149	110149	1	24370038	2.06453
110153	110153	1	24370497	2.35054
110162	110162	1	24374513	2.45961
110226	110226	1	24410007	2.18557
112068	112068	1	25089070	2.07301
112075	112075	1	25091148	2.07301
112084	112084	1	25092764	2.07301
112441	112441	1	25233981	2.0125
112943	112943	1	25434871	2.07634
112945	112945	1	25435012	2.44442
112948	112948	1	25435365	2.07634
112961	112961	1	25437733	2.11684
112976	112976	1	25444552	2.04692
113153	113153	1	25503896	2.10639
113383	113383	1	25594530	2.15906
113389	113389	1	25598867	2.15906
113390	113390	1	25599132	2.15906
113398	113398	1	25603235	2.15906
113406	113406	1	25605990	2.15906
113408	113408	1	25606625	2.93122
113412	113412	1	25607626	2.93122
113425	113425	1	25614460	2.32424
113426	113426	1	25615314	2.32424
113432	113432	1	25616941	2.32424
113659	113659	1	25706680	2.7018
113660	113660	1	25706916	2.7018
113982	113982	1	25850098	2.10021
114087	114087	1	25900638	2.38913
114136	114136	1	25924998	3.50437
114165	114165	1	25933143	2.02611
114168	114168	1	25934575	3.56591
114193	114193	1	25942148	2.18527
114196	114196	1	25944210	2.08577
114209	114209	1	25951184	2.18527
114210	114210	1	25951218	2.65566
114213	114213	1	25952951	2.02007
114220	114220	1	25954199	2.18527
114224	114224	1	25957099	2.02007
114226	114226	1	25958262	2.02007
114318	114318	1	25987066	2.37401
114453	114453	1	26055066	2.15059
117347	117347	1	27210397	2.69513
117359	117359	1	27216800	2.99124
117368	117368	1	27221600	2.33611
117379	117379	1	27226715	2.99124
117381	117381	1	27227586	2.99124
117386	117386	1	27231759	2.99124
117392	117392	1	27236336	2.99124
118127	118127	1	27439446	2.24822
118216	118216	1	27470456	3.48027
118946	118946	1	27650684	2.0351
119448	119448	1	27820946	2.42253
119472	119472	1	27826921	2.00881
119631	119631	1	27862636	2.98898
120230	120230	1	28216196	2.22741
120247	120247	1	28226520	2.22741
120251	120251	1	28229189	2.22741
120264	120264	1	28235781	2.22741
120265	120265	1	28235839	2.22741
120285	120285	1	28254377	2.22741
120290	120290	1	28260241	2.22741
120293	120293	1	28262547	2.22741
120294	120294	1	28262985	2.43831
120297	120297	1	28266718	2.43831
120306	120306	1	28274568	2.43831
120307	120307	1	28275902	2.22741
120327	120327	1	28288428	2.43831
120392	120392	1	28316583	3.06527
120423	120423	1	28328633	2.7234
120430	120430	1	28330692	2.7234
120435	120435	1	28335193	2.7234
120441	120441	1	28344888	2.7234
120449	120449	1	28348640	3.06527
120457	120457	1	28355970	3.06527
120464	120464	1	28358717	3.06527
120522	120522	1	28365589	2.52813
120567	120567	1	28371877	2.52813
120571	120571	1	28373649	2.27031
120572	120572	1	28373720	2.32221
120573	120573	1	28373754	2.27031
120574	120574	1	28373755	2.27031
120575	120575	1	28373814	2.01815
120576	120576	1	28373817	2.27031
120577	120577	1	28373851	2.27031
120578	120578	1	28373990	2.27031
120579	120579	1	28374066	2.27031
120580	120580	1	28374094	2.27031
120582	120582	1	28374159	2.27031
120584	120584	1	28374409	2.27031
120585	120585	1	28374423	2.27031
120586	120586	1	28374518	2.01815
120587	120587	1	28374547	2.27031
120588	120588	1	28374555	2.27031
120589	120589	1	28374558	2.27031
120590	120590	1	28374595	2.27031
120591	120591	1	28374613	2.01815
120592	120592	1	28374626	2.27031
120593	120593	1	28374698	2.27031
120594	120594	1	28374918	2.27031
120602	120602	1	28382951	2.11549
120603	120603	1	28383404	2.11549
120607	120607	1	28384819	2.11549
120608	120608	1	28384840	2.01815
120610	120610	1	28385264	2.11549
120613	120613	1	28386477	2.11549
120616	120616	1	28388193	2.01815
120617	120617	1	28388244	2.11549
120619	120619	1	28391575	2.11549
121709	121709	1	28992069	2.00123
121719	121719	1	28996974	2.00123
123565	123565	1	29801844	3.08959
123575	123575	1	29804681	2.20034
123588	123588	1	29809037	2.12933
123595	123595	1	29812547	2.23093
123622	123622	1	29817177	2.23093
123651	123651	1	29830832	2.34748
123653	123653	1	29833002	2.13721
123658	123658	1	29833477	2.13721
123681	123681	1	29847351	2.25949
123692	123692	1	29852933	2.81964
123701	123701	1	29858843	2.07611
123745	123745	1	29875104	2.25949
123748	123748	1	29876373	2.25125
123830	123830	1	29903901	2.25949
123920	123920	1	29918077	2.26973
123925	123925	1	29922611	2.26973
123936	123936	1	29926818	2.88025
123937	123937	1	29926820	2.88025
123938	123938	1	29926826	2.88025
123960	123960	1	29933252	2.25949
124128	124128	1	30011963	2.15478
124129	124129	1	30013112	2.15478
124143	124143	1	30019299	2.25949
124181	124181	1	30029354	2.25949
124219	124219	1	30035745	2.25949
124245	124245	1	30051461	2.45616
124258	124258	1	30061770	2.45616
124261	124261	1	30065364	2.45616
124271	124271	1	30068769	2.45616
124289	124289	1	30081206	2.38405
124356	124356	1	30093638	2.28622
124358	124358	1	30093969	2.28622
124371	124371	1	30095930	2.28622
124377	124377	1	30096584	2.28622
124391	124391	1	30098831	2.28622
124417	124417	1	30104794	2.28622
124418	124418	1	30104810	2.28622
124419	124419	1	30104833	2.28622
124421	124421	1	30105280	2.28622
124422	124422	1	30105396	2.28622
124423	124423	1	30105607	2.28622
124424	124424	1	30105844	2.28622
124426	124426	1	30105924	2.28622
124427	124427	1	30105947	2.28622
124428	124428	1	30106506	2.28622
124429	124429	1	30107065	2.28622
124430	124430	1	30107069	2.28622
124432	124432	1	30107085	2.28622
124433	124433	1	30107259	2.28622
124434	124434	1	30107276	2.28622
124435	124435	1	30107364	2.28622
124436	124436	1	30107499	2.28622
124438	124438	1	30107609	2.52667
124439	124439	1	30107765	2.52667
124440	124440	1	30107959	2.52667
124441	124441	1	30108063	2.52667
124442	124442	1	30108199	2.52667
124443	124443	1	30108655	2.89486
124445	124445	1	30108715	2.89486
124446	124446	1	30108915	2.89486
124447	124447	1	30108972	2.89486
124449	124449	1	30109082	2.89486
124450	124450	1	30109106	2.89486
124454	124454	1	30109748	2.89486
124455	124455	1	30109850	2.89486
124456	124456	1	30110011	2.89486
124457	124457	1	30110104	2.89486
124458	124458	1	30110114	2.89486
124459	124459	1	30110143	2.89486
124460	124460	1	30110217	2.89486
124461	124461	1	30110251	2.89486
124462	124462	1	30110321	2.89486
124463	124463	1	30110329	2.89486
124464	124464	1	30110359	2.89486
124465	124465	1	30110520	2.89486
124467	124467	1	30110662	2.89486
124468	124468	1	30110693	2.89486
124469	124469	1	30110718	2.89486
124470	124470	1	30111419	2.89486
124479	124479	1	30117238	3.0791
124486	124486	1	30120453	3.0791
124503	124503	1	30130401	3.0791
124507	124507	1	30132572	4.00926
124522	124522	1	30140649	3.0791
124531	124531	1	30146815	3.0791
124533	124533	1	30147258	2.00212
124544	124544	1	30153326	3.0791
124545	124545	1	30153327	3.0791
124554	124554	1	30157908	4.00926
124556	124556	1	30159422	4.00926
124566	124566	1	30168084	3.0791
124568	124568	1	30168164	4.00926
124599	124599	1	30181642	3.8183
124601	124601	1	30182527	3.8183
124661	124661	1	30211309	3.8183
124676	124676	1	30217970	3.8183
124689	124689	1	30221236	3.8183
124712	124712	1	30229424	3.18809
124784	124784	1	30241632	3.8183
124856	124856	1	30254638	3.8183
124885	124885	1	30259556	3.8183
125066	125066	1	30303774	3.18809
125104	125104	1	30309404	3.8183
125134	125134	1	30313730	3.8183
125167	125167	1	30317273	3.18809
125229	125229	1	30325989	3.8183
125239	125239	1	30327265	3.18809
125250	125250	1	30328825	3.18809
126403	126403	1	30819668	4.25509
126418	126418	1	30825395	4.25509
126566	126566	1	30913196	2.06841
127040	127040	1	31213641	2.64201
127093	127093	1	31249684	2.16277
127101	127101	1	31251350	2.16277
127498	127498	1	31417414	2.14672
127834	127834	1	31537196	2.36862
128628	128628	1	31824251	2.09913
128646	128646	1	31829523	2.09913
130330	130330	1	32171386	4.25509
132649	132649	1	32725787	2.05382
132865	132865	1	32783502	2.09728
132878	132878	1	32785630	2.27195
132971	132971	1	32806419	2.33208
132975	132975	1	32807512	2.06088
132978	132978	1	32807867	2.33208
135469	135469	1	33620143	2.10183
135470	135470	1	33621439	2.13892
135475	135475	1	33622173	2.13892
135476	135476	1	33622217	2.13892
135477	135477	1	33622246	2.13892
135478	135478	1	33622255	2.13892
135479	135479	1	33622257	2.13892
135480	135480	1	33622429	2.13892
135493	135493	1	33627961	2.90312
136608	136608	1	33920394	2.11783
136644	136644	1	33923888	3.8628
136645	136645	1	33923987	3.8628
138055	138055	1	34273645	2.04974
138089	138089	1	34287459	2.34968
138229	138229	1	34322240	4.25509
138698	138698	1	34433157	2.13389
138710	138710	1	34436930	2.17553
138712	138712	1	34437849	2.09021
138728	138728	1	34440369	2.07639
138729	138729	1	34440455	2.07639
139029	139029	1	34495968	2.1737
139086	139086	1	34502507	2.18029
139323	139323	1	34559660	2.1611
139556	139556	1	34608386	2.37125
139688	139688	1	34643035	2.33574
139705	139705	1	34644719	2.48157
139712	139712	1	34645508	2.16183
139716	139716	1	34646075	2.40153
139745	139745	1	34648409	2.33745
139747	139747	1	34649482	2.23495
139780	139780	1	34660546	2.7242
139792	139792	1	34666010	2.55304
139804	139804	1	34669582	2.424
139808	139808	1	34670447	2.1311
139834	139834	1	34681963	2.00323
139863	139863	1	34691464	2.06535
139876	139876	1	34695089	2.06535
139906	139906	1	34700989	2.09111
139992	139992	1	34726212	2.35709
140004	140004	1	34726475	2.03889
140007	140007	1	34726515	2.03889
140008	140008	1	34726518	2.03889
140009	140009	1	34726526	2.03889
140010	140010	1	34726527	2.03889
140013	140013	1	34726730	2.35709
140045	140045	1	34731026	2.01853
140046	140046	1	34731248	2.01853
140060	140060	1	34733400	2.59823
140742	140742	1	34896243	2.02984
140965	140965	1	34957483	2.23852
140975	140975	1	34959252	2.24562
141121	141121	1	34996263	2.11057
141182	141182	1	35011606	2.00517
141184	141184	1	35011741	2.49853
141209	141209	1	35018698	3.53753
141319	141319	1	35040526	2.31587
141379	141379	1	35050964	2.51665
141791	141791	1	35173846	2.08463
141792	141792	1	35173848	2.08463
142130	142130	1	35254350	2.0022
142721	142721	1	35364106	2.11327
142728	142728	1	35367516	2.01974
142729	142729	1	35368216	4.36217
142731	142731	1	35369134	3.65039
142732	142732	1	35369180	2.29018
143107	143107	1	35460026	2.47931
143108	143108	1	35460028	2.47931
144023	144023	1	35690770	2.07582
144176	144176	1	35722971	2.92765
144181	144181	1	35723409	2.1041
144182	144182	1	35723420	2.1041
144202	144202	1	35727379	3.8246
144367	144367	1	35757266	2.02014
144368	144368	1	35757276	2.02014
145319	145319	1	36062356	2.36621
145340	145340	1	36070315	2.58106
145341	145341	1	36070838	2.58106
145353	145353	1	36075750	3.0375
145359	145359	1	36079591	2.01701
145370	145370	1	36081841	3.60531
145372	145372	1	36082491	2.68861
145373	145373	1	36083356	2.17263
145375	145375	1	36084682	2.65941
145384	145384	1	36088287	2.26439
145391	145391	1	36092422	2.88928
145416	145416	1	36107277	3.60531
145427	145427	1	36111684	3.60531
145440	145440	1	36115678	3.60531
145473	145473	1	36124124	2.00183
145482	145482	1	36128653	2.34071
145491	145491	1	36130324	2.13587
145493	145493	1	36130409	2.70212
145497	145497	1	36130611	3.13407
145502	145502	1	36131699	3.38831
145503	145503	1	36131840	2.68084
145504	145504	1	36131843	2.68084
145506	145506	1	36131884	2.68084
145537	145537	1	36134794	2.04942
145538	145538	1	36134796	2.04942
145539	145539	1	36134804	2.28731
145545	145545	1	36135517	4.74517
145547	145547	1	36136025	4.20344
145550	145550	1	36136103	4.20344
145551	145551	1	36136129	4.20344
145552	145552	1	36136136	3.95083
145553	145553	1	36136153	3.71382
145554	145554	1	36136316	4.20344
145555	145555	1	36136322	4.20344
145556	145556	1	36136334	4.20344
145557	145557	1	36136375	4.20344
145558	145558	1	36136389	4.20344
145559	145559	1	36136406	4.20344
145560	145560	1	36136584	3.35096
145562	145562	1	36136749	2.66639
145563	145563	1	36136770	2.76331
145564	145564	1	36136842	2.66639
145566	145566	1	36136874	2.66639
145567	145567	1	36136883	2.33189
145568	145568	1	36137014	3.04641
145569	145569	1	36137016	2.66639
145570	145570	1	36137032	2.66639
145573	145573	1	36137582	2.04559
145819	145819	1	36188527	2.97579
145882	145882	1	36212423	2.54587
145898	145898	1	36217799	2.87492
145914	145914	1	36230459	3.01912
145960	145960	1	36241178	2.95668
145964	145964	1	36241450	2.48752
145967	145967	1	36241721	2.48752
145982	145982	1	36243009	2.51572
145983	145983	1	36243221	2.51572
146000	146000	1	36245849	2.93047
146094	146094	1	36268589	2.30251
146101	146101	1	36269198	2.32461
146102	146102	1	36269752	2.51882
146112	146112	1	36276932	2.18386
146120	146120	1	36280906	2.08395
146142	146142	1	36291533	2.76848
146268	146268	1	36320298	2.15221
146269	146269	1	36320828	2.35582
146306	146306	1	36329617	2.65384
146309	146309	1	36329659	2.27297
146350	146350	1	36334602	2.58731
146359	146359	1	36336752	2.58731
146360	146360	1	36336886	2.04162
146361	146361	1	36337020	2.04162
146362	146362	1	36337028	2.04162
146368	146368	1	36340023	2.03526
146374	146374	1	36345398	2.12247
146401	146401	1	36350217	2.06503
146413	146413	1	36351465	2.54695
146414	146414	1	36351467	2.54695
146440	146440	1	36355176	2.58345
146491	146491	1	36370593	2.92316
146496	146496	1	36373102	2.58226
146521	146521	1	36381589	2.07821
146527	146527	1	36383316	2.07821
146530	146530	1	36384389	2.07821
146624	146624	1	36406424	2.08833
146630	146630	1	36407143	2.07821
146645	146645	1	36411486	2.08833
146651	146651	1	36413832	2.08833
146654	146654	1	36414082	2.27248
146806	146806	1	36441494	2.41019
146807	146807	1	36441509	2.41019
146808	146808	1	36441619	2.41019
146809	146809	1	36441741	2.41019
146814	146814	1	36442501	2.33333
146815	146815	1	36442683	2.33333
146817	146817	1	36443197	2.33333
146818	146818	1	36443398	2.33333
146819	146819	1	36443452	2.33333
146834	146834	1	36445540	2.04421
146852	146852	1	36448790	2.04421
146871	146871	1	36455534	2.05825
146872	146872	1	36455897	2.05825
146893	146893	1	36462361	2.05825
146993	146993	1	36476630	2.84782
146997	146997	1	36478132	2.27124
146998	146998	1	36479215	3.27305
147151	147151	1	36521429	2.32852
147181	147181	1	36527879	2.32852
147291	147291	1	36540502	2.5918
147318	147318	1	36544147	3.01318
147327	147327	1	36546770	2.5918
147329	147329	1	36547317	2.5918
147330	147330	1	36547334	2.5918
147331	147331	1	36547348	2.5918
147333	147333	1	36547686	2.5918
147334	147334	1	36547715	2.5918
147335	147335	1	36547788	2.5918
147339	147339	1	36548058	2.5918
147896	147896	1	36654256	2.10329
147897	147897	1	36654272	2.00646
147899	147899	1	36656898	2.00646
147907	147907	1	36660604	2.00646
147917	147917	1	36663066	2.0594
147920	147920	1	36663996	2.56925
147922	147922	1	36664373	2.51439
148228	148228	1	36724267	2.56812
148978	148978	1	36900245	2.66569
149785	149785	1	37032409	2.47508
149794	149794	1	37036279	2.18394
149795	149795	1	37036340	2.18394
149796	149796	1	37036592	2.18394
149797	149797	1	37036608	2.18394
149799	149799	1	37036834	2.18394
149804	149804	1	37039476	2.2239
149906	149906	1	37062419	2.18653
150103	150103	1	37121570	2.51787
150109	150109	1	37122296	2.19706
150112	150112	1	37122733	2.19706
150420	150420	1	37154640	2.64846
150426	150426	1	37155608	2.13193
150427	150427	1	37155771	2.43343
151148	151148	1	37273362	2.66644
151166	151166	1	37275807	2.42871
151245	151245	1	37287116	2.61254
152680	152680	1	37555050	2.45726
152692	152692	1	37560155	2.00683
152697	152697	1	37561660	2.00683
153090	153090	1	37628317	2.22494
153701	153701	1	37756346	2.24045
153792	153792	1	37785315	2.2515
153816	153816	1	37789771	2.64523
153850	153850	1	37793337	2.64523
154458	154458	1	37904544	2.02038
154468	154468	1	37907241	2.02038
154469	154469	1	37907676	2.02038
154470	154470	1	37907899	2.2186
154475	154475	1	37909538	2.02038
155768	155768	1	38221440	2.0518
155769	155769	1	38221541	2.0518
155770	155770	1	38221556	2.0518
155771	155771	1	38221632	2.0518
155772	155772	1	38221991	2.0518
155773	155773	1	38222196	2.0518
155775	155775	1	38222372	2.65923
155776	155776	1	38222394	3.01851
155813	155813	1	38238524	2.64525
155822	155822	1	38239703	2.59362
155824	155824	1	38240065	2.25281
155825	155825	1	38240066	2.72293
155857	155857	1	38242471	3.12856
156000	156000	1	38259318	2.15641
156265	156265	1	38306621	2.45129
156267	156267	1	38306896	2.45129
156268	156268	1	38307007	2.45129
156381	156381	1	38325465	2.0955
156560	156560	1	38376366	3.05752
156568	156568	1	38379882	3.12357
156684	156684	1	38410346	2.3933
156690	156690	1	38413106	2.33844
156783	156783	1	38438053	2.88477
156790	156790	1	38439601	2.50991
156847	156847	1	38461555	3.00442
156853	156853	1	38463158	2.0253
156874	156874	1	38474500	4.76996
156877	156877	1	38475829	2.87832
156882	156882	1	38477021	2.08915
156886	156886	1	38478487	2.15985
156924	156924	1	38493923	2.16268
156933	156933	1	38498224	2.16268
156943	156943	1	38502968	2.16268
157350	157350	1	38589456	2.54458
157391	157391	1	38597458	2.31859
157425	157425	1	38608982	2.45216
157426	157426	1	38609045	2.39392
157427	157427	1	38609063	2.39392
157428	157428	1	38609148	2.45216
157429	157429	1	38609312	2.39664
157537	157537	1	38646043	2.10104
157556	157556	1	38649354	2.48313
157741	157741	1	38671897	2.00565
157909	157909	1	38720590	2.7534
158016	158016	1	38740924	3.76858
158017	158017	1	38740973	3.76858
158018	158018	1	38741027	5.70504
158019	158019	1	38741028	5.70504
158020	158020	1	38741041	3.76858
158022	158022	1	38741229	3.76858
158030	158030	1	38742361	2.50343
158042	158042	1	38749396	2.2431
158044	158044	1	38750001	2.48567
158068	158068	1	38755790	2.02485
158156	158156	1	38770466	2.0255
158290	158290	1	38801103	4.10903
158315	158315	1	38808016	3.29373
158326	158326	1	38812022	2.06326
158327	158327	1	38812441	2.74747
158328	158328	1	38812444	3.36752
158331	158331	1	38813622	3.36752
158334	158334	1	38816783	2.14474
158335	158335	1	38816823	2.14474
158337	158337	1	38817372	2.14474
158339	158339	1	38818157	2.01349
158361	158361	1	38833611	2.27042
158366	158366	1	38841582	3.60779
158603	158603	1	38919976	2.4183
158604	158604	1	38920285	3.08458
158635	158635	1	38930747	2.08959
158702	158702	1	38946227	2.42744
158709	158709	1	38949594	2.42744
158726	158726	1	38954444	2.45483
158755	158755	1	38961262	2.35239
158856	158856	1	38985852	2.05237
159101	159101	1	39027769	2.85867
159102	159102	1	39027877	2.85867
159103	159103	1	39027882	2.27651
159104	159104	1	39028160	2.27651
159162	159162	1	39039690	2.38464
159190	159190	1	39047599	2.19335
159197	159197	1	39050267	2.09258
159351	159351	1	39090239	3.16961
159492	159492	1	39113142	2.97554
159493	159493	1	39113143	2.75566
159543	159543	1	39124404	2.06625
159550	159550	1	39126629	2.46396
159643	159643	1	39145167	2.62914
159653	159653	1	39149274	3.01994
159657	159657	1	39150733	3.01994
159665	159665	1	39152361	2.00744
159730	159730	1	39164935	2.67493
159733	159733	1	39165439	2.67493
159734	159734	1	39165443	2.67493
159735	159735	1	39165633	3.75399
159742	159742	1	39166115	2.35706
159749	159749	1	39167092	3.09415
159752	159752	1	39167108	3.09415
159753	159753	1	39167263	3.09415
159759	159759	1	39167586	3.09415
159763	159763	1	39168464	2.92064
159766	159766	1	39169422	2.43661
159768	159768	1	39169609	2.43661
159780	159780	1	39171107	2.43661
159782	159782	1	39171698	2.67434
159783	159783	1	39171917	2.67434
159785	159785	1	39173034	2.67434
159808	159808	1	39179785	2.66067
159833	159833	1	39184536	2.99222
159837	159837	1	39184683	2.86805
159852	159852	1	39189563	2.52779
159853	159853	1	39189569	2.52779
159854	159854	1	39190123	2.52779
159855	159855	1	39191205	2.1175
159857	159857	1	39191466	2.52779
159859	159859	1	39191865	2.52779
159910	159910	1	39209347	2.47563
159917	159917	1	39210448	2.0292
159929	159929	1	39214747	2.19325
159932	159932	1	39216778	2.19325
159947	159947	1	39221436	2.90927
159952	159952	1	39223395	2.0087
159967	159967	1	39226702	2.9917
159969	159969	1	39227718	2.12108
159970	159970	1	39227815	2.12108
159971	159971	1	39228256	2.20778
159972	159972	1	39228360	3.81645
160045	160045	1	39249517	2.15333
160046	160046	1	39249615	2.15333
160047	160047	1	39249679	2.36422
160049	160049	1	39249735	2.15333
160050	160050	1	39249752	2.15333
160051	160051	1	39249757	2.15333
160054	160054	1	39250246	2.15333
160055	160055	1	39250252	2.15333
160066	160066	1	39255679	3.62881
160086	160086	1	39264757	2.29831
160087	160087	1	39265115	2.02563
160092	160092	1	39267086	4.40982
160095	160095	1	39267479	2.63562
160097	160097	1	39267847	2.52026
160098	160098	1	39267952	4.40982
160100	160100	1	39268360	3.42284
160111	160111	1	39273741	4.55649
160121	160121	1	39279743	3.62858
160131	160131	1	39282087	2.52772
160141	160141	1	39283380	2.09777
160143	160143	1	39284867	2.99378
160158	160158	1	39287910	2.00982
160168	160168	1	39290113	2.52772
160174	160174	1	39291178	2.50809
160176	160176	1	39291925	2.78515
160179	160179	1	39292664	3.63944
160180	160180	1	39292990	3.63944
160181	160181	1	39293488	2.52772
160190	160190	1	39294926	3.60307
160191	160191	1	39294972	3.60307
160197	160197	1	39295344	3.62858
160225	160225	1	39299264	2.57434
160249	160249	1	39305541	2.84152
160251	160251	1	39305844	2.03274
160253	160253	1	39306057	2.10776
160255	160255	1	39306221	2.10776
160257	160257	1	39306998	2.88288
160409	160409	1	39346287	2.85936
160411	160411	1	39346772	2.85936
160438	160438	1	39359396	2.83213
160440	160440	1	39360097	2.56065
160449	160449	1	39362371	2.48782
160450	160450	1	39362427	2.48782
160523	160523	1	39395812	3.81771
160537	160537	1	39399423	2.31251
160590	160590	1	39418914	2.53172
160593	160593	1	39420554	2.00673
160649	160649	1	39444917	2.20133
160739	160739	1	39463706	2.024
160984	160984	1	39526567	3.12964
161020	161020	1	39535137	2.07614
161183	161183	1	39562241	2.24803
161184	161184	1	39563026	2.54665
161185	161185	1	39564124	2.90618
161242	161242	1	39574551	2.26695
161245	161245	1	39575334	2.26695
161308	161308	1	39592814	2.11247
161309	161309	1	39592839	2.11247
161409	161409	1	39609213	2.30148
161683	161683	1	39676072	2.01777
161797	161797	1	39701642	2.0549
162010	162010	1	39753842	2.13683
162273	162273	1	39806673	2.39751
162281	162281	1	39807432	2.39751
162291	162291	1	39809098	2.06571
162320	162320	1	39811928	2.27975
162321	162321	1	39811992	2.36141
162323	162323	1	39812006	2.36141
162333	162333	1	39816553	2.6916
162334	162334	1	39816766	2.07861
162335	162335	1	39817047	2.46408
162345	162345	1	39821729	2.34552
162384	162384	1	39832350	2.03143
162759	162759	1	39957914	2.00008
163269	163269	1	40074400	2.20786
163729	163729	1	40178026	2.22037
163737	163737	1	40180910	2.00646
163845	163845	1	40218611	2.26629
163992	163992	1	40236934	2.07659
163993	163993	1	40236941	2.07659
163994	163994	1	40236963	2.07659
164001	164001	1	40237376	2.16787
164133	164133	1	40261936	3.15985
164138	164138	1	40262200	4.44536
164141	164141	1	40262373	4.44536
164142	164142	1	40262374	3.20133
164177	164177	1	40263626	3.20133
164198	164198	1	40264895	3.35923
164200	164200	1	40264929	3.35923
164201	164201	1	40264935	3.35923
164202	164202	1	40264936	3.35923
164203	164203	1	40264988	3.35923
164204	164204	1	40265040	3.35923
164205	164205	1	40265119	3.35923
164206	164206	1	40265442	3.35923
164210	164210	1	40267694	2.20079
164212	164212	1	40269672	2.64903
164225	164225	1	40277021	2.05796
164236	164236	1	40280633	2.56395
164297	164297	1	40294214	2.79059
164351	164351	1	40300814	2.00489
164381	164381	1	40310222	3.05176
164407	164407	1	40321609	3.7761
164416	164416	1	40323837	2.14438
164417	164417	1	40323854	2.18381
164427	164427	1	40328896	3.7761
164428	164428	1	40329542	3.34288
164436	164436	1	40330822	3.7761
164460	164460	1	40339169	3.7761
164476	164476	1	40344517	2.98961
164500	164500	1	40352501	2.33239
164511	164511	1	40355385	2.21258
164529	164529	1	40361794	2.18976
164533	164533	1	40363587	3.46214
164547	164547	1	40367334	2.94668
164551	164551	1	40368959	2.94668
164696	164696	1	40406993	2.07638
164832	164832	1	40430676	2.03635
164891	164891	1	40455511	2.03635
164893	164893	1	40456134	2.03635
164896	164896	1	40458054	2.03635
164928	164928	1	40469746	2.03635
164935	164935	1	40472312	2.03635
164949	164949	1	40475443	2.75619
164951	164951	1	40475821	3.71811
164957	164957	1	40478458	2.23698
164958	164958	1	40478567	2.037
165212	165212	1	40582391	2.31238
165217	165217	1	40583675	2.32498
165220	165220	1	40584815	2.32498
165823	165823	1	40711535	2.14265
165836	165836	1	40713563	2.14265
165877	165877	1	40722623	2.06515
165949	165949	1	40747502	2.21709
165950	165950	1	40748227	2.21709
165955	165955	1	40748637	2.21709
166257	166257	1	40825140	2.4913
166289	166289	1	40837911	2.12313
166407	166407	1	40880515	2.0594
166508	166508	1	40896993	2.44099
166594	166594	1	40912185	2.01723
166601	166601	1	40914486	2.43462
166606	166606	1	40917622	2.43462
166615	166615	1	40920399	2.43462
166921	166921	1	40984254	2.15906
167137	167137	1	41021960	2.24918
167139	167139	1	41022279	2.23824
167153	167153	1	41028350	2.9377
167253	167253	1	41060176	2.96292
167345	167345	1	41091288	2.49783
167713	167713	1	41194762	2.13457
167974	167974	1	41259384	2.15906
168012	168012	1	41276879	2.92794
168271	168271	1	41335730	2.07288
168277	168277	1	41336512	2.0131
168281	168281	1	41338115	2.07288
168318	168318	1	41357743	2.42742
168323	168323	1	41358705	3.41946
168325	168325	1	41358735	3.41946
168343	168343	1	41361817	2.14604
168344	168344	1	41361844	2.14604
168345	168345	1	41361863	2.14604
168753	168753	1	41482417	3.47867
168952	168952	1	41544682	2.2032
169000	169000	1	41560355	3.47867
169117	169117	1	41592946	2.19765
169118	169118	1	41592968	2.19765
169121	169121	1	41593765	2.40044
169178	169178	1	41611488	2.77229
169211	169211	1	41623913	2.77229
169257	169257	1	41641284	2.77229
169748	169748	1	41775806	2.38543
169768	169768	1	41778327	2.01272
169770	169770	1	41779431	2.01272
169853	169853	1	41797764	2.44243
169857	169857	1	41797879	3.78928
169937	169937	1	41806047	2.13165
169938	169938	1	41806059	2.13165
169939	169939	1	41806061	2.13165
170530	170530	1	41926630	2.43633
170733	170733	1	41971000	2.44174
171805	171805	1	42269276	2.32835
171878	171878	1	42294263	2.32835
171898	171898	1	42303818	2.26902
171954	171954	1	42317310	3.71438
171963	171963	1	42319287	2.64556
171973	171973	1	42322862	2.26117
171990	171990	1	42330281	4.21115
172000	172000	1	42331652	3.71438
172014	172014	1	42339857	3.71438
172022	172022	1	42341373	3.71438
172023	172023	1	42341450	3.71438
172024	172024	1	42341511	3.71438
172031	172031	1	42347651	3.71438
172038	172038	1	42351489	3.71438
172047	172047	1	42354532	3.71438
172049	172049	1	42354793	3.71438
172051	172051	1	42355189	3.71438
172071	172071	1	42359119	3.71438
172079	172079	1	42360714	3.71438
172091	172091	1	42363652	3.71438
172099	172099	1	42365825	3.71438
172108	172108	1	42367416	2.43699
173693	173693	1	42703400	2.16759
173704	173704	1	42709231	2.11385
173705	173705	1	42709902	2.41339
173710	173710	1	42712075	2.11385
176053	176053	1	43286884	2.04688
176114	176114	1	43294651	2.12412
176766	176766	1	43349623	2.87659
176767	176767	1	43349625	2.87659
177060	177060	1	43390233	2.15685
177440	177440	1	43464359	2.03779
177442	177442	1	43464961	2.49021
177444	177444	1	43466332	2.49021
178070	178070	1	43623870	3.35042
178071	178071	1	43623882	3.35042
178105	178105	1	43636000	2.13371
178131	178131	1	43644944	2.1795
178132	178132	1	43645073	2.02995
178133	178133	1	43645081	2.1795
178135	178135	1	43645294	2.1795
178137	178137	1	43645587	2.1795
178138	178138	1	43645753	2.1795
178139	178139	1	43645769	2.12147
178140	178140	1	43645771	2.12147
178142	178142	1	43645811	2.1795
178143	178143	1	43645852	2.12147
178145	178145	1	43646224	2.12147
178146	178146	1	43646279	2.12147
178147	178147	1	43646295	2.12147
178148	178148	1	43646298	2.12147
178149	178149	1	43646324	2.12147
178150	178150	1	43646325	2.12147
178152	178152	1	43646415	2.12147
178153	178153	1	43646451	2.1795
178156	178156	1	43646828	2.1795
178193	178193	1	43652572	2.13371
178196	178196	1	43653067	2.13371
178202	178202	1	43655402	2.13371
178210	178210	1	43660288	2.13371
178211	178211	1	43660525	2.13371
178212	178212	1	43660585	2.13371
178214	178214	1	43661193	2.13371
178215	178215	1	43661331	2.13371
178216	178216	1	43661443	2.13371
178217	178217	1	43661464	2.13371
178218	178218	1	43661560	2.13371
178219	178219	1	43661606	2.13371
178220	178220	1	43661658	2.13371
178221	178221	1	43661825	2.13371
178223	178223	1	43663132	2.13371
178226	178226	1	43663562	2.13371
178234	178234	1	43665881	2.13371
178238	178238	1	43668132	2.13371
178241	178241	1	43668926	2.13371
178242	178242	1	43669443	2.13371
178251	178251	1	43674065	2.13371
178253	178253	1	43674699	2.13371
178255	178255	1	43675453	2.13371
178355	178355	1	43694270	2.13371
178367	178367	1	43695623	2.17637
178399	178399	1	43701219	2.13371
178402	178402	1	43701711	2.23426
178420	178420	1	43702581	2.23426
178421	178421	1	43702600	2.23426
178423	178423	1	43702666	2.23426
178424	178424	1	43702685	2.23426
178425	178425	1	43702750	2.23426
178426	178426	1	43702759	2.23426
178428	178428	1	43702879	2.282
178429	178429	1	43702880	2.282
178430	178430	1	43702884	2.23426
178431	178431	1	43702916	2.23426
178432	178432	1	43702995	2.23426
178433	178433	1	43702996	2.23426
178434	178434	1	43703030	2.23426
178435	178435	1	43703048	2.23426
178436	178436	1	43703115	2.23426
178437	178437	1	43703119	2.23426
178438	178438	1	43703187	2.23426
178439	178439	1	43703248	2.23426
178440	178440	1	43703392	2.23426
178441	178441	1	43703575	2.39656
178442	178442	1	43703585	2.23426
178443	178443	1	43703599	2.23426
178444	178444	1	43703757	2.23426
178445	178445	1	43703786	2.23426
178446	178446	1	43703800	2.23426
178448	178448	1	43704344	2.23426
178449	178449	1	43704494	2.23426
178450	178450	1	43704537	2.23426
178451	178451	1	43704601	2.23426
178455	178455	1	43705485	2.23426
178456	178456	1	43705826	2.23426
178457	178457	1	43706321	2.23426
178461	178461	1	43707794	2.23426
178463	178463	1	43708175	2.23426
178464	178464	1	43708189	2.23426
178469	178469	1	43711689	2.23426
178470	178470	1	43711836	2.23426
178471	178471	1	43711928	2.23426
178473	178473	1	43712118	2.21404
178477	178477	1	43712581	2.23426
178478	178478	1	43712582	2.23426
178479	178479	1	43712628	2.23426
178481	178481	1	43712765	2.23426
178482	178482	1	43712771	2.23426
178483	178483	1	43712933	2.23426
178484	178484	1	43712936	2.23426
178485	178485	1	43713137	2.23426
178486	178486	1	43713310	2.23426
178487	178487	1	43713354	2.23426
178488	178488	1	43713383	2.23426
178489	178489	1	43713483	2.23426
178490	178490	1	43713581	2.23426
178491	178491	1	43714101	2.23426
178492	178492	1	43714423	2.23426
178493	178493	1	43714989	2.23426
178494	178494	1	43714996	2.23426
178495	178495	1	43715060	2.23426
178497	178497	1	43715319	2.23426
178498	178498	1	43715388	2.23426
178499	178499	1	43715418	2.23426
178501	178501	1	43715585	2.23426
178502	178502	1	43715704	2.23426
178503	178503	1	43715707	2.23426
[truncated: 70,048 more rows]

## Sheet: Fig 3A
CHROM	BIN_START	BIN_END	PI_MAK	TAJ_MAK	PI_SASC	TAJ_SASC	PI_Ugi	TAJ_Ugi
Contig_400	10001	15000	0.00016913	-1.01139	0.00017098	0.435747	0.00013186	0.658161
Contig_400	15001	20000	0.00056173	0.0548944	0.00070327	1.89464	0.00025565	-0.399007
Contig_400	20001	25000	0.00090127	1.55728	0.00112575	3.52454	0.00038589	-0.931959
Contig_400	25001	30000	0.00074905	-0.46112	0.00073001	2.07898	0.00034395	-1.52251
Contig_400	30001	35000	0.00040951	-0.567066	0.00035989	-0.158392	0.00010524	-0.678618
Contig_400	35001	40000	0.00052452	0.412378	0.00055249	1.84242	0.00032661	-0.175946
Contig_400	40001	45000	0.0009685	1.26723	0.00119687	2.53582	0.00043347	-1.0707
Contig_400	45001	50000	0.00092326	0.184027	0.00115448	2.33318	0.00057863	-0.338034
Contig_400	50001	55000	0.00061501	0.347083	0.00064467	2.61689	0.00029557	-1.26421
Contig_400	55001	60000	0.00127064	1.49789	0.00154481	3.3381	0.00079194	-0.550027
Contig_400	60001	65000	0.00085074	-1.05717	0.00061138	2.33722	0.00030605	-0.96567
Contig_400	65001	70000	0.00083869	0.0431087	0.00094765	2.48208	0.00060081	0.0262819
Contig_400	70001	75000	0.00073827	0.455846	0.00091863	2.80169	0.00044355	-0.823163
Contig_400	75001	80000	0.00112537	0.932523	0.00135818	2.90277	0.00047016	-1.22637
Contig_400	80001	85000	0.00076216	0.570979	0.00090726	3.30071	0.00040847	-1.19688
Contig_400	85001	90000	0.00098626	0.616075	0.00105519	2.63527	0.00046008	-0.733863
Contig_400	90001	95000	0.00061945	-0.116762	0.00071408	2.52303	0.00034032	-0.730781
Contig_400	95001	100000	0.00059662	0.535461	0.00061451	3.10823	0.00038911	-0.675983
Contig_400	100001	105000	0.00049218	0.543243	0.00053258	2.33392	0.00025726	-0.756493
Contig_400	105001	110000	0.00058076	0.159248	0.00061451	3.10823	0.00032863	-0.81092
Contig_400	110001	115000	0.00051565	-0.420946	0.00061963	2.40654	0.00043186	0.260378
Contig_400	115001	120000	0.00132896	1.44934	0.00121735	3.51824	0.00115766	2.19044
Contig_400	120001	125000	0.00125793	1.94365	0.00123243	3.12379	0.0010879	1.85999
Contig_400	125001	130000	0.00188143	1.24538	0.00182137	2.25763	0.0015621	1.08877
Contig_400	130001	135000	0.00088901	0.438239	0.00069047	1.35747	0.00071532	0.351896
Contig_400	135001	140000	0.00056596	0.676269	0.0005212	2.22638	0.00055282	2.40253
Contig_400	140001	145000	0.00081247	-0.0586789	0.00080654	0.955687	0.00086532	1.10899
Contig_400	145001	150000	0.00040677	0.716252	0.00039972	1.74948	0.0003629	2.08709
Contig_400	150001	155000	0.0011814	1.63135	0.00119035	2.51991	0.00109073	2.24666
Contig_400	155001	160000	0.00044376	0.577635	0.00043158	1.37948	0.00042379	0.637496
Contig_400	160001	165000	0.00096195	0.521675	0.00109275	3.33137	0.00086976	1.87958
Contig_400	165001	170000	0.00040825	-0.57454	0.00050356	1.43128	0.0003379	-0.0814379
Contig_400	170001	175000	0.00011565	-1.91796	1.05e-05	-1.12863	0.00016855	-1.22008
Contig_400	175001	180000	0.00033362	-1.19618	0.00028108	-0.0427657	0.00017944	0.472395
Contig_400	180001	185000	7.15e-05	-1.71659	2.05e-05	-0.825509	0.00020444	-0.881769
Contig_400	185001	190000	0.00025159	-1.64606	0.00016956	-0.740495	0.00014234	-0.715471
Contig_400	190001	195000	0.00012664	-1.64629	0.00010612	0.219478	0.00010847	-1.5115
Contig_400	195001	200000	0.0001408	-1.89196	0.00012603	-0.817181	0.0005754	0.880281
Contig_400	200001	205000	0.00014038	-2.03399	5.04e-05	-0.901812	0.00028105	-1.137
Contig_400	205001	210000	0.00043192	-1.63554	0.00029588	0.0970393	0.00055	0.335667
Contig_400	210001	215000	0.00026089	-0.813272	0.00025548	0.826058	0.00024395	-0.509244
Contig_400	215001	220000	0.00010529	-1.82638	9.73e-05	-0.703699	0.00019113	-0.618038
Contig_400	220001	225000	9.87e-05	-2.18354	2.99e-05	-0.539709	0.00045645	0.910893
Contig_400	225001	230000	0.00032981	-1.63536	0.00015875	-1.19885	0.00052742	0.551437
Contig_400	230001	235000	0.00020571	-2.35	2.99e-05	-0.539709	0.00077057	1.30321
Contig_400	235001	240000	0.00020846	-1.75181	6.86e-05	-0.535677	0.00041129	-0.244423
Contig_400	240001	245000	0.00019958	-1.48463	0.00018265	1.75839	0.00037863	1.40859
Contig_400	245001	250000	0.00027801	-1.50113	0.00016159	0.290566	0.00038589	0.828804
Contig_400	250001	255000	0.00024905	-1.90183	0.00029417	0.607601	0.00058347	0.546111
Contig_400	255001	260000	0.00048034	-1.64499	0.00062078	0.958023	0.00043589	-0.0758554
Contig_400	260001	265000	0.00022241	-2.03021	0.0001872	-0.0407055	0.00030323	0.593583
Contig_400	265001	270000	0.00029937	-1.21612	0.00021309	1.08686	0.0002371	1.36693
Contig_400	270001	275000	0.00040846	-1.27794	0.00035107	0.61862	0.00045645	0.445687
Contig_400	275001	280000	0.00020698	-1.43334	9.82e-05	1.53884	0.00027702	-0.591105
Contig_400	280001	285000	0.00013954	-1.90075	8.88e-05	1.25304	9.68e-05	1.44835
Contig_400	285001	290000	0.00026639	-1.02161	0.00015107	-0.499368	7.34e-05	-1.59159
Contig_400	290001	295000	0.00031861	0.40504	0.00053855	0.395852	0.00050444	-0.494275
Contig_400	295001	300000	0.00028077	-0.886977	0.0002828	0.643981	0.0002129	-1.12777
Contig_400	300001	305000	0.00042939	-1.03273	0.0003761	2.35734	0.00028307	-0.86059
Contig_400	305001	310000	7.23e-05	-2.10453	0.00014225	-0.611325	0.00018548	-1.06043
Contig_400	310001	315000	0.00033827	-1.33089	0.00028222	-0.428408	0.00038024	0.775587
Contig_400	315001	320000	0.00025941	-1.73543	0.00014595	0.048599	0.00054194	1.08971
Contig_400	320001	325000	0.00029853	-1.00541	0.00014851	-0.531871	0.00043307	0.269491
Contig_400	325001	330000	0.00023066	-1.26924	0.00011522	0.402546	0.00015081	-0.607877
Contig_400	330001	335000	0.00033446	-0.253693	0.00024439	0.123458	0.00050645	1.96539
Contig_400	335001	340000	0.0001962	-1.05967	0.00038065	-0.32918	0.00011613	-1.42869
Contig_400	340001	345000	0.00049767	-1.49338	0.00040512	-0.693574	0.00061573	0.40352
Contig_400	345001	350000	0.0006556	-0.514178	0.00028506	-0.404504	0.00076613	1.69468
Contig_400	350001	355000	0.00080677	-0.399218	0.00044154	0.0904827	0.00084597	1.35055
Contig_400	355001	360000	0.00030571	-1.62877	0.00013115	-1.45964	0.00014476	-0.0655785
Contig_400	360001	365000	0.00030698	-0.740292	0.00024011	-0.429918	0.00015081	0.028254
Contig_400	365001	370000	0.00047569	-1.88939	0.00018293	-0.595836	0.00048952	-0.0446524
Contig_400	370001	375000	0.00036829	-1.46049	0.00044808	-0.176796	0.00028468	-0.125315
Contig_400	375001	380000	0.00051142	-1.2276	0.00036216	1.34321	0.00063468	0.868114
Contig_400	380001	385000	0.00016808	-1.29681	0.00022703	0.464906	0.00020887	0.929046
Contig_400	385001	390000	0.00048245	-0.941655	0.00058748	0.705586	0.00046774	0.530747
Contig_400	390001	395000	0.00040719	-1.72714	0.0002825	-0.426017	0.00012782	-1.3023
Contig_400	395001	400000	0.00012706	-1.83113	0.00010185	-1.73656	0.00027177	0.253632
Contig_400	400001	405000	0.00019239	-1.97072	0.00012034	-1.27296	0.00035282	0.5171
Contig_400	405001	410000	0.00025137	-1.77664	0.00014708	-0.549929	0.00032177	-0.857898
Contig_400	410001	415000	0.00032495	-1.76592	0.0004825	-0.483022	0.00019637	-0.56138
Contig_400	415001	420000	0.00080465	-0.790493	0.00063814	0.376352	0.00067702	0.437936
Contig_400	420001	425000	0.00043617	-0.991782	0.00035875	1.30627	0.00029276	-0.0003682
Contig_400	425001	430000	0.00055222	-1.30029	0.00049929	-0.391627	0.0008746	1.1558
Contig_400	430001	435000	0.00030677	-1.62368	0.00032831	-0.0411721	0.00057057	-0.378738
Contig_400	435001	440000	0.00068436	-0.953274	0.00044438	-0.200206	0.00053548	1.57245
Contig_400	440001	445000	0.00097801	-1.62279	0.00062447	-0.893694	0.00052823	-0.592432
Contig_400	445001	450000	0.00016471	-1.98479	2.11e-05	-1.49106	0.00010927	0.201319
Contig_400	450001	455000	0.00047674	-1.56747	0.00035676	-0.182083	0.00026976	0.903561
Contig_400	455001	460000	0.00056089	-0.900667	0.0005963	0.425482	0.00050807	-0.222046
Contig_400	460001	465000	0.00028584	-1.45823	0.00013371	-0.140575	8.99e-05	-0.19026
Contig_400	465001	470000	0.00048478	-0.765785	0.00030868	0.218024	0.00027339	-0.231751
Contig_400	470001	475000	0.00065793	-1.04287	0.00051408	1.51972	0.00074234	0.488253
Contig_400	475001	480000	0.00061565	0.0920492	0.00048137	1.84998	0.00061734	0.412892
Contig_400	480001	485000	0.00029746	-1.03363	0.00018777	-0.0334825	0.00029073	1.16998
Contig_400	485001	490000	0.00054609	-1.09297	0.00049929	2.01936	0.00068186	1.60982
Contig_400	490001	495000	0.00075328	-1.05392	0.00027169	0.364451	0.00058427	-0.88748
Contig_400	495001	500000	0.0007797	0.409235	0.00058578	1.08473	0.00024274	-0.0601695
Contig_400	500001	505000	0.00095264	-0.453884	0.00084552	0.146781	0.00074436	-0.211973
Contig_400	505001	510000	0.00076152	-1.21501	0.00059061	-0.556093	0.00067661	-0.49783
Contig_400	510001	515000	0.00038288	-1.25688	0.00032546	-0.709622	0.00014234	-0.715471
Contig_400	515001	520000	0.00032452	-1.53809	0.00016956	-0.740495	0.00022903	-0.208353
Contig_400	520001	525000	0.00055666	-0.604413	0.00081309	0.988998	0.00069315	0.853366
Contig_400	525001	530000	0.00038013	-1.27013	0.00027824	-0.77652	0.00046815	-0.453998
Contig_400	530001	535000	0.00058605	-0.798006	0.00051607	0.25359	0.00048911	-0.577042
Contig_400	535001	540000	0.00041184	-0.767177	0.00027255	-0.123423	0.00044234	0.339362
Contig_400	540001	545000	0.00032896	-1.37861	0.00015107	-0.940555	0.00028669	-0.83325
Contig_400	545001	550000	0.00028266	-1.12788	0.00021536	-0.663823	0.00038307	0.296593
Contig_400	550001	555000	0.00037844	-1.12482	0.0002202	-0.192639	0.00055363	0.358486
Contig_400	555001	560000	0.00079239	-0.712796	0.00074964	0.397874	0.00048992	-0.0421169
Contig_400	560001	565000	0.00032135	-1.26343	0.00032091	1.65671	0.00038589	-0.0859376
Contig_400	565001	570000	0.0005833	-1.19028	0.00027568	0.407541	0.00047097	-0.437597
Contig_400	570001	575000	0.00048795	-1.42806	0.00072888	1.20149	0.0005004	-0.516056
Contig_400	575001	580000	0.00050655	-1.24648	0.00038578	0.97702	0.00052462	-0.10662
Contig_400	580001	585000	0.00059472	-1.2572	0.00058065	0.333893	0.0006754	-0.310305
Contig_400	585001	590000	0.00059049	-1.36963	0.00035277	-0.212236	0.00052742	-0.109585
Contig_400	590001	595000	0.00070148	-1.00854	0.00045548	-1.00838	0.00031774	-1.32792
Contig_400	595001	600000	0.0005685	-1.24267	0.00043732	-0.0651906	0.00062177	-0.729238
Contig_400	600001	605000	0.00067526	-0.734368	0.00043528	-0.517056	0.00054234	-0.724431
Contig_400	605001	610000	0.00035328	-1.52871	8.9e-05	-0.831282	0.00028145	-0.872742
Contig_400	610001	615000	0.00029959	-2.01494	0.00010982	-1.02304	0.00019154	-1.2397
Contig_400	615001	620000	0.00109946	0.0907534	0.00088851	1.77382	0.00087702	0.34783
Contig_400	620001	625000	0.000626	-0.289269	0.00045235	0.541579	0.00073589	1.10172
Contig_400	625001	630000	0.00068436	-1.76778	0.00021878	-0.208028	0.00054677	-1.43929
Contig_400	630001	635000	0.00045116	-1.08385	0.000233	0.540748	0.00045645	-0.954696
Contig_400	635001	640000	0.00061121	-1.20129	0.00037753	0.372357	0.00053186	-1.10868
Contig_400	640001	645000	0.00103319	-0.761142	0.00055676	0.194011	0.00096774	0.494177
Contig_400	645001	650000	0.0004222	-0.710362	0.00011977	-0.356146	0.00010444	-1.55508
Contig_400	650001	655000	0.00048816	-0.749483	0.00019943	0.11459	0.00045847	-0.742575
Contig_400	655001	660000	0.00022706	-1.69575	4.04e-05	-1.10204	0.00024113	-1.17653
Contig_400	660001	665000	0.00046575	-1.36961	0.00043471	0.0434177	0.00043186	-1.65027
Contig_400	665001	670000	0.00076744	-0.393004	0.00018435	-1.84612	0.00019436	-1.90061
Contig_400	670001	675000	0.00064905	-0.69321	0.00018976	-1.8119	0.00055121	-1.17265
Contig_400	675001	680000	0.00064926	-1.27111	0.00046003	-0.913389	0.00038589	-1.02647
Contig_400	680001	685000	0.00138161	-0.829425	0.00086458	-0.14291	0.0014504	-0.318948
Contig_400	685001	690000	0.000959	0.00168551	0.0006404	-0.124372	0.00062339	-1.0294
Contig_400	690001	695000	0.00051755	-1.31845	0.00059488	1.14748	0.00052742	-0.596503
Contig_400	695001	700000	0.00044228	-1.49602	0.00052404	0.659185	0.00055444	-0.667127
Contig_400	700001	705000	0.00076365	-0.543354	0.00030556	-0.519858	0.00054516	-0.71106
Contig_400	705001	710000	0.00062518	-0.864682	0.00028279	2.16471	0.00089234	-0.637001
Contig_400	710001	715000	0.0002704	-2.08601	0.00021195	-1.01882	0.00031936	-0.874478
Contig_400	715001	720000	0.00046068	-1.30959	0.00015277	-1.51601	0.00037097	-0.790079
Contig_400	720001	725000	0.00042178	-1.57564	0.00027368	-0.500118	0.00036331	-0.573267
Contig_400	725001	730000	0.00070507	-1.10184	0.00043613	-0.512061	0.00043105	-1.08291
Contig_400	730001	735000	0.00055877	-1.04372	0.0002825	-0.0293229	0.00043145	-0.667206
Contig_400	735001	740000	0.00031565	-1.9014	0.0003138	0.819972	0.00044153	-1.03
Contig_400	740001	745000	0.00068457	-1.64524	0.00055875	-0.0678699	0.00053468	-0.938413
Contig_400	745001	750000	0.00069218	-1.48628	0.00039118	1.65715	0.00060847	0.361347
Contig_400	750001	755000	0.00040169	-1.83316	0.00041792	-0.0722837	0.00043427	-1.23635
Contig_400	755001	760000	0.00065814	-1.04216	0.00057696	0.312245	0.00071774	0.364107
Contig_400	760001	765000	0.00067167	-1.29953	0.0007579	1.01648	0.00068065	-0.0692532
Contig_400	765001	770000	0.00062792	-1.84336	0.00040085	0.151749	0.00053065	-0.0908412
Contig_400	770001	775000	0.00053932	-1.11924	0.00033087	-0.918718	0.00039395	-1.09107
Contig_400	775001	780000	0.00050486	-1.25304	0.00044324	0.472659	0.00059315	-0.0151013
Contig_400	780001	785000	0.00079218	-0.137482	0.00045434	0.556655	0.00067381	0.437317
Contig_400	785001	790000	0.0002444	-1.92425	0.00011067	0.311012	0.00059798	0.0110355
Contig_400	790001	795000	0.00101564	-0.264265	0.00058805	-0.374614	0.00059194	-0.682851
Contig_400	795001	800000	0.00223277	1.46731	0.00199943	1.72561	0.00185529	1.55454
Contig_400	800001	805000	0.00215328	0.695003	0.00120398	0.337714	0.00218306	1.49698
Contig_400	805001	810000	0.00058735	-0.892772	0.00054168	0.105752	0.00065772	-0.0369931
Contig_400	810001	815000	0.00115649	-0.299168	0.00089459	1.03791	0.00099198	0.685831
Contig_400	815001	820000	0.00289651	-0.042008	0.00176433	0.632793	0.00140329	-0.0685406
Contig_400	820001	825000	0.00096935	-0.522457	0.00111607	2.53144	0.00089919	0.966042
Contig_400	825001	830000	0.00210782	0.607292	0.00170754	1.30139	0.00257097	0.849863
Contig_400	830001	835000	0.00093911	-1.00365	0.00050669	1.82335	0.00117984	-0.337808
Contig_400	835001	840000	0.00142199	-0.859983	0.00183499	2.13822	0.00199839	0.21043
Contig_400	840001	845000	0.0010537	-1.31204	0.00060967	-0.0465351	0.00176532	-0.0455457
Contig_400	845001	850000	0.00091057	-1.49056	0.00092717	0.47693	0.00104879	-0.285563
Contig_400	850001	855000	0.00174999	-0.887286	0.00096539	0.0679753	0.00125685	-0.657499
Contig_400	855001	860000	0.00124104	-0.700821	0.00073144	-0.482257	0.00071169	-0.530447
Contig_400	860001	865000	0.00075264	-1.15116	0.00095647	0.383294	0.00063307	-0.845095
Contig_400	865001	870000	0.00296173	0.840755	0.00213969	0.341942	0.00243871	1.06143
Contig_400	870001	875000	0.0010334	-0.934991	0.00094312	-0.0235222	0.00052339	-0.133014
Contig_400	875001	880000	0.0019129	-0.589845	0.001666	0.448884	0.00185847	1.19553
Contig_400	880001	885000	0.0007324	-1.85333	0.00100429	0.603116	0.0006303	-0.423688
Contig_400	885001	890000	0.00036153	-1.96681	0.00052802	-0.23517	0.00036129	-0.85093
Contig_400	890001	895000	0.00167611	0.247399	0.0016899	1.43448	0.00051411	-1.75414
Contig_400	895001	900000	0.00119051	-1.20992	0.00107769	0.887931	0.00082298	-0.589973
Contig_400	900001	905000	0.00175856	-0.825709	0.00103442	-0.67115	0.00187621	0.28689
Contig_400	905001	910000	0.00231586	-0.043456	0.0026532	2.58758	0.00182903	0.541771
Contig_400	910001	915000	0.00124799	-1.75444	0.00075277	0.174653	0.00105726	-0.112308
Contig_400	915001	920000	0.00199345	0.199614	0.0017468	1.41012	0.00145968	0.313841
Contig_400	920001	925000	0.00133171	0.381713	0.00096871	0.882649	0.00098024	0.133007
Contig_400	925001	930000	0.00343347	0.540583	0.0022826	2.29845	0.00254079	0.925671
Contig_400	930001	935000	0.00172918	-0.699491	0.00129417	0.451813	0.00179597	1.99815
Contig_400	935001	940000	0.00137209	-1.17619	0.0011889	1.27729	0.00103226	0.135228
Contig_400	940001	945000	0.00133404	-0.667522	0.00161223	1.2116	0.00066532	-1.13632
Contig_400	945001	950000	0.00115243	-0.974537	0.00092575	0.471178	0.00111008	0.222871
Contig_400	950001	955000	0.00184703	-0.718944	0.00131132	0.416256	0.00154017	0.188431
Contig_400	955001	960000	0.00198732	-1.2645	0.00123812	0.800447	0.00156169	-0.169342
Contig_400	960001	965000	0.00160655	-1.1549	0.00067738	-0.96259	0.00163831	0.633045
Contig_400	965001	970000	0.00432622	0.63217	0.00185762	-0.299731	0.00343703	1.38737
Contig_400	970001	975000	0.00142093	-1.24837	0.00100256	-0.143798	0.00070927	-1.10673
Contig_400	975001	980000	0.00153214	-1.61003	0.00076529	0.231061	0.00107823	-0.195595
Contig_400	980001	985000	0.00133573	-0.583459	0.00064922	0.424736	0.00115282	0.985208
Contig_400	985001	990000	0.00079472	-1.88279	0.00052831	0.331024	0.00083508	-0.819168
Contig_400	990001	995000	0.00122622	-1.21336	0.00094481	1.65956	0.00150931	-0.0598737
Contig_400	995001	1000000	0.00142944	-0.824688	0.00060943	-0.727169	0.0012629	0.368862
Contig_400	1000001	1005000	0.00114545	-1.30722	0.00038691	-0.800151	0.00083669	-0.387679
Contig_400	1005001	1010000	0.00156623	-1.14662	0.0003528	-0.959002	0.00136095	0.898854
Contig_400	1010001	1015000	0.00117167	-1.64427	0.00034566	-1.22813	0.00099557	0.00807327
Contig_400	1015001	1020000	0.00126829	-0.946601	0.00028307	-1.00182	0.0008625	-0.854951
Contig_400	1020001	1025000	0.0013654	-1.58393	0.00121655	-0.0200907	0.00065484	-0.757962
Contig_400	1025001	1030000	0.00161099	-1.05123	0.0014538	1.13664	0.00078871	-1.28324
Contig_400	1030001	1035000	0.00208489	-0.412467	0.0017591	1.65178	0.00142218	-1.03489
Contig_400	1035001	1040000	0.00273794	-0.69515	0.0012404	-1.10981	0.00281942	0.862425
Contig_400	1040001	1045000	0.00150555	-0.750716	0.00029929	-1.31305	0.001375	-0.275377
Contig_400	1045001	1050000	0.00100338	-1.22687	0.00021565	-0.987748	0.00084436	0.210006
Contig_400	1050001	1055000	0.00180951	0.219596	0.00060626	-0.820656	0.00211613	1.5016
Contig_400	1055001	1060000	0.00126725	-0.163452	0.00071903	0.201871	0.00131089	1.33234
Contig_400	1060001	1065000	0.00153679	-1.11546	0.00066287	-0.0169304	0.00108672	-0.411107
Contig_400	1065001	1070000	0.00119852	-1.68161	0.00055505	-0.0880078	0.00090202	-0.467345
Contig_400	1070001	1075000	0.00198922	-0.23722	0.00075164	0.407394	0.00152056	0.966623
Contig_400	1075001	1080000	0.00101987	-1.60868	0.00058435	0.685778	0.00105806	0.224655
Contig_400	1080001	1085000	0.00083171	-1.19302	0.00041309	-0.398292	0.00060524	-0.956432
Contig_400	1085001	1090000	0.00265412	0.0451245	0.00078009	0.078715	0.00096694	-1.33189
Contig_400	1090001	1095000	0.00185225	-0.621537	0.00132632	1.31188	0.00061855	-1.68612
Contig_400	1095001	1100000	0.00142896	-0.384536	0.00066999	0.537819	0.00083387	-0.0415318
Contig_400	1100001	1105000	0.00043282	-1.05953	0.00014055	0.123937	5.73e-05	-1.03379
Contig_400	1105001	1110000	0.00123453	-0.787778	0.00080571	0.957131	0.00015605	-1.60369
Contig_400	1110001	1115000	0.00206682	-0.956508	0.00103501	-0.935953	0.0008346	-1.12713
Contig_400	1120001	1125000	0.00083192	-0.518408	0.00046458	-0.0723511	0.00027565	-0.640824
Contig_400	1130001	1135000	0.0008378	0.203264	0.00060687	0.0317669	0.0008355	0.504247
Contig_400	1140001	1145000	0.00050297	-1.80476	0.00070327	-0.871851	0.00029194	-2.02186
Contig_400	1145001	1150000	0.00083259	-0.697822	0.0007596	1.79506	0.00083427	-0.550849
Contig_400	1150001	1155000	0.00211332	-0.0026849	0.00149189	0.866256	0.00200645	0.557555
Contig_400	1155001	1160000	0.00239318	-0.492073	0.00187234	0.156806	0.00094077	-1.22732
Contig_400	1160001	1165000	0.00465188	0.158006	0.00321735	0.825612	0.00435081	0.875542
Contig_400	1165001	1170000	0.00252434	-0.402879	0.00256257	1.48676	0.00116024	-1.54173
Contig_400	1170001	1175000	0.00271945	-0.509403	0.00225121	0.266763	0.00181537	-0.739693
Contig_400	1175001	1180000	0.00122229	-1.19675	0.00096188	0.853547	0.00085081	-1.37893
Contig_400	1180001	1185000	0.00315423	-0.546171	0.00275783	0.138356	0.00320742	-0.0100536
Contig_400	1185001	1190000	0.00347496	-0.622212	0.00199203	-0.644768	0.00308185	0.400993
Contig_400	1190001	1195000	0.00273872	-0.254824	0.00233774	0.327856	0.00269039	0.391368
Contig_400	1195001	1200000	0.00110951	-0.663328	0.00073371	-1.00938	0.00060766	-0.1915
Contig_400	1200001	1205000	0.00246216	-0.213979	0.00138777	-0.407473	0.00181331	0.775536
Contig_400	1205001	1210000	0.00184461	0.0104179	0.00139346	0.289616	0.00134516	0.62028
Contig_400	1210001	1215000	0.00121235	-0.873948	0.00066375	-0.702201	0.00103897	-0.509798
Contig_400	1215001	1220000	0.00117569	-1.21765	0.00043698	-1.67577	0.00081855	-0.548483
Contig_400	1220001	1225000	0.00181057	-0.567618	0.00150555	1.27069	0.00140121	0.981978
Contig_400	1225001	1230000	0.00143023	-1.13202	0.00159245	0.607936	0.00114844	0.0686501
Contig_400	1230001	1235000	0.00131673	-1.20695	0.00125092	2.08552	0.0017496	0.243133
Contig_400	1235001	1240000	0.0022408	-0.616293	0.00138265	0.401617	0.00233548	0.252082
Contig_400	1240001	1245000	0.00409964	0.708264	0.00334111	1.99771	0.00308193	0.906511
Contig_400	1245001	1250000	0.00133425	-1.13214	0.00060512	-0.293013	0.00152944	0.992712
Contig_400	1250001	1255000	0.00069877	-1.63078	0.00063614	0.402126	0.00060452	0.351755
Contig_400	1255001	1260000	0.00146448	-1.02025	0.00094054	-0.477324	0.00196613	0.851436
Contig_400	1260001	1265000	0.00224101	0.208432	0.00131038	-0.749611	0.00254556	0.912838
Contig_400	1265001	1270000	0.00155838	-1.0793	0.00114113	-0.691892	0.00152958	-0.209356
Contig_400	1270001	1275000	0.00116216	-1.09225	0.00062447	-1.14806	0.00079355	-0.544177
Contig_400	1275001	1280000	0.00181268	-0.999847	0.0010239	-1.28726	0.00263065	2.17716
Contig_400	1280001	1285000	0.00157315	-1.05882	0.00176444	0.207399	0.00133874	1.01982
Contig_400	1285001	1290000	0.00144482	-0.937387	0.00133997	0.0184872	0.00113145	-0.177719
Contig_400	1290001	1295000	0.00160553	0.205867	0.00144011	0.886367	0.00110608	-0.243278
Contig_400	1295001	1300000	0.00107252	-1.72343	0.00070555	-0.581833	0.00118266	0.123607
Contig_400	1300001	1305000	0.00213763	-0.179515	0.00234253	0.610287	0.0019871	0.517332
Contig_400	1305001	1310000	0.00135877	-0.260681	0.00138265	0.128956	0.00087621	-0.92836
Contig_400	1310001	1315000	0.00240655	-0.820989	0.00295249	0.12226	0.00165968	-1.06222
Contig_400	1315001	1320000	0.00259027	-0.041053	0.00276102	0.932421	0.0022379	1.03855
Contig_400	1320001	1325000	0.00128478	-1.70217	0.00051721	-0.517232	0.00339194	1.34979
Contig_400	1325001	1330000	0.00100232	-1.30002	0.0005927	-1.01218	0.0007597	0.115433
Contig_400	1330001	1335000	0.00089793	-0.586464	0.0009787	-0.0624941	0.00087946	-0.221358
Contig_400	1335001	1340000	0.00104968	-1.48771	0.00092376	0.0709133	0.00085733	0.152456
Contig_400	1340001	1345000	0.00233425	-0.779088	0.00216074	0.477708	0.00139274	0.59071
Contig_400	1345001	1350000	0.00245053	-0.448	0.00156671	1.67256	0.00194677	1.09555
Contig_400	1350001	1355000	0.00117209	-0.604094	0.00086572	0.0342284	0.00097097	0.0993674
Contig_400	1355001	1360000	0.00128924	-0.598618	0.00116671	0.560789	0.00132745	0.120894
Contig_400	1360001	1365000	0.00198989	0.026864	0.0016331	1.29129	0.00146635	0.0504348
Contig_400	1365001	1370000	0.00392474	0.465154	0.00324193	1.11097	0.00209879	-0.439962
Contig_400	1370001	1375000	0.00290766	-0.91277	0.002134	0.151548	0.00303853	0.160831
Contig_400	1375001	1380000	0.00259514	-0.848758	0.00151522	-0.985673	0.00278354	0.0800407
Contig_400	1380001	1385000	0.00247484	-1.07826	0.00182475	-0.996222	0.00295121	0.527662
Contig_400	1385001	1390000	0.00261891	-0.213133	0.00204117	-0.384121	0.00152984	-1.03756
Contig_400	1390001	1395000	0.0046249	0.339384	0.00356899	0.557755	0.00287419	-0.459494
Contig_400	1395001	1400000	0.00424666	0.728296	0.00365305	1.40187	0.00186532	-0.134256
Contig_400	1400001	1405000	0.00338997	0.481939	0.0022478	1.22617	0.0021125	0.657229
Contig_400	1405001	1410000	0.00433496	1.11409	0.00327148	1.16835	0.00400927	1.73311
Contig_400	1410001	1415000	0.00366681	0.034186	0.00264666	0.324149	0.00362419	0.958858
Contig_400	1415001	1420000	0.00372918	0.508585	0.00244068	0.784777	0.00342621	1.50302
Contig_400	1420001	1425000	0.0036019	0.603178	0.00285605	1.29602	0.00288468	0.596426
Contig_400	1425001	1430000	0.00336578	-0.201703	0.00252851	0.257782	0.00311742	1.23614
Contig_400	1430001	1435000	0.00234275	-0.424174	0.00188364	0.962068	0.00219925	1.2336
Contig_400	1435001	1440000	0.00315856	-0.386281	0.00253433	0.958568	0.00241573	-0.170555
Contig_400	1440001	1445000	0.00270211	-0.811865	0.00251977	1.14586	0.00201169	-0.871647
Contig_400	1445001	1450000	0.0039334	0.347052	0.00282157	0.294903	0.00343298	0.91514
Contig_400	1450001	1455000	0.00296728	-0.576754	0.00253144	0.470431	0.00330177	0.426368
Contig_400	1455001	1460000	0.00308794	-0.716233	0.0027893	0.0630893	0.00315973	0.0136173
Contig_400	1460001	1465000	0.00455656	-0.1229	0.00372831	1.62319	0.0037676	0.345331
Contig_400	1465001	1470000	0.00318562	-0.699021	0.00254424	0.670076	0.0029996	0.221354
Contig_400	1470001	1475000	0.0022123	-1.24547	0.00275522	0.972667	0.00222183	-0.0041097
Contig_400	1475001	1480000	0.00218641	-1.22796	0.0016246	-0.0354822	0.00235328	1.02647
Contig_400	1480001	1485000	0.00352706	-0.0133288	0.00343855	1.4119	0.00341178	0.848404
Contig_400	1485001	1490000	0.00392621	0.268409	0.00242415	0.695543	0.00375632	1.43337
Contig_400	1490001	1495000	0.00242241	-0.0857482	0.00236842	1.48041	0.00217742	0.670714
Contig_400	1495001	1500000	0.00166578	-0.234926	0.00160117	1.5986	0.0018254	-0.377597
Contig_400	1500001	1505000	0.00103873	-1.93913	0.00104127	-0.13961	0.00171492	-1.08778
Contig_400	1505001	1510000	0.00326364	0.211888	0.00326771	1.33873	0.00251411	0.0460785
Contig_400	1510001	1515000	0.00145363	-1.17063	0.0020493	0.847068	0.00158922	0.14869
Contig_400	1515001	1520000	0.00303896	-0.659669	0.0026202	0.210616	0.00265444	1.10792
Contig_400	1520001	1525000	0.00378942	-0.175659	0.00245084	1.53988	0.00272829	0.00994147
Contig_400	1525001	1530000	0.00230085	-0.196602	0.00224438	1.08974	0.00227258	-0.0968961
Contig_400	1530001	1535000	0.00346448	0.444217	0.00296956	1.37869	0.00350162	1.45989
Contig_400	1535001	1540000	0.0032434	0.426515	0.00332287	2.17562	0.00316048	1.19916
Contig_400	1540001	1545000	0.00239776	-0.775484	0.00195225	0.284214	0.00249879	0.622476
Contig_400	1545001	1550000	0.00253319	-0.800042	0.00214571	0.267689	0.0021125	0.329967
Contig_400	1550001	1555000	0.00280592	-0.0556326	0.00239175	0.329806	0.00195927	0.976412
Contig_400	1555001	1560000	0.0049019	0.163657	0.00320114	0.244771	0.00313024	0.253891
Contig_400	1560001	1565000	0.00260655	-0.355803	0.00232921	0.235885	0.00287863	0.955114
Contig_400	1565001	1570000	0.00265729	-0.0124443	0.00238805	0.90073	0.00214435	0.973277
Contig_400	1570001	1575000	0.00343383	-0.509331	0.0031431	0.80279	0.00276492	-0.0215136
Contig_400	1575001	1580000	0.00432251	-0.0825948	0.00376771	1.15663	0.00387736	0.56129
Contig_400	1580001	1585000	0.00324303	-0.327571	0.00231579	-0.0969207	0.00291789	-0.0631126
Contig_400	1585001	1590000	0.00314794	0.0996196	0.0022539	1.17036	0.00286317	1.95398
Contig_400	1590001	1595000	0.00342178	-0.474714	0.00277298	0.0201388	0.00335799	0.93785
Contig_400	1595001	1600000	0.00095826	-0.979567	0.00114742	-0.325182	0.00154846	0.581776
Contig_400	1600001	1605000	0.00254368	-1.27421	0.00194111	-0.183866	0.00391703	1.34368
Contig_400	1605001	1610000	0.00384271	-0.36531	0.00447511	1.32041	0.00466492	0.885282
Contig_400	1610001	1615000	0.00310592	-0.43956	0.00299431	1.21061	0.00374938	1.50153
Contig_400	1615001	1620000	0.00219725	-0.518118	0.00218691	0.526416	0.00187944	0.293593
Contig_400	1620001	1625000	0.00306617	0.0924852	0.00297013	0.980299	0.00219839	0.598955
Contig_400	1625001	1630000	0.00188245	-0.902429	0.00159573	-0.416068	0.00134032	-0.24705
Contig_400	1630001	1635000	0.00264479	-0.599373	0.00370086	0.945732	0.00209562	0.424175
Contig_400	1635001	1640000	0.00266765	-0.477515	0.00228004	0.718286	0.00270726	1.0886
Contig_400	1640001	1645000	0.00313729	-0.155429	0.00245081	0.39041	0.00231699	0.149517
Contig_400	1645001	1650000	0.00296004	-0.378184	0.00224191	0.0209094	0.00208911	-0.160944
Contig_400	1650001	1655000	0.00186995	-1.02197	0.00168799	-0.134869	0.00196731	0.593247
Contig_400	1655001	1660000	0.00279218	-0.681061	0.00254605	0.802706	0.00280081	0.164344
Contig_400	1660001	1665000	0.00232685	-0.845299	0.0024128	0.280723	0.00225403	-0.0842111
Contig_400	1665001	1670000	0.0035806	-0.428443	0.00321112	0.639234	0.00366633	0.806667
Contig_400	1670001	1675000	0.00403636	0.0327116	0.00392063	0.901522	0.00327023	-0.0261794
Contig_400	1675001	1680000	0.00180109	-0.966264	0.00122964	-0.134377	0.00149076	-0.40316
Contig_400	1680001	1685000	0.0025437	-0.492836	0.0018744	0.309157	0.00208502	-0.593669
Contig_400	1685001	1690000	0.00267179	-0.460514	0.00243794	0.49838	0.00233128	0.0434036
Contig_400	1690001	1695000	0.0023164	-0.260351	0.00183219	1.15358	0.00191613	0.155171
Contig_400	1695001	1700000	0.00226681	-1.05548	0.00179943	0.508807	0.0030625	0.604761
Contig_400	1700001	1705000	0.00236808	-0.864871	0.00215533	0.277492	0.00305323	0.0293074
Contig_400	1705001	1710000	0.00240258	-1.43632	0.00183642	-0.289474	0.00347379	1.91179
Contig_400	1710001	1715000	0.00131715	-1.31762	0.00120057	-0.981068	0.00230484	1.31592
Contig_400	1715001	1720000	0.00285727	-0.610071	0.00272309	0.378743	0.0034775	0.354933
Contig_400	1720001	1725000	0.00399111	-0.59253	0.0030909	-0.630013	0.0039018	-0.321507
Contig_400	1725001	1730000	0.00288266	-1.00516	0.00241821	-0.149338	0.00385911	-0.593817
Contig_400	1730001	1735000	0.00323744	-0.482597	0.00296198	0.369914	0.00302042	0.304759
Contig_400	1735001	1740000	0.00255159	-0.251934	0.00212983	0.537614	0.00332341	-0.0715858
Contig_400	1740001	1745000	0.00475487	0.153464	0.00458862	1.48049	0.00436705	0.786606
Contig_400	1745001	1750000	0.0035186	-0.112148	0.00331579	0.880406	0.00317745	0.826906
Contig_400	1750001	1755000	0.00352343	0.365913	0.00350063	1.6113	0.00376927	0.856263
Contig_400	1755001	1760000	0.00365385	0.185078	0.00325966	1.16983	0.00373517	1.03109
Contig_400	1760001	1765000	0.00544236	0.141215	0.00454177	0.879525	0.00483665	0.575134
Contig_400	1765001	1770000	0.00302368	-0.675155	0.00262361	0.290041	0.00288992	0.214996
Contig_400	1770001	1775000	0.00469247	-0.133945	0.004747	0.914971	0.00565619	1.46418
Contig_400	1775001	1780000	0.00366856	-0.138157	0.00368677	0.832442	0.00407097	0.834702
Contig_400	1780001	1785000	0.00300803	-0.760749	0.00308193	0.352354	0.00297742	0.192285
Contig_400	1785001	1790000	0.00244609	-0.620042	0.00217724	0.226744	0.00277319	0.547549
Contig_400	1790001	1795000	0.00204397	-0.451258	0.00195082	0.863256	0.00216659	0.453982
Contig_400	1795001	1800000	0.00377971	-0.154971	0.00261642	0.161289	0.00400866	0.346695
Contig_400	1800001	1805000	0.00366443	-0.4391	0.00307637	1.35451	0.00395884	1.19915
Contig_400	1805001	1810000	0.00291567	-0.278377	0.00272324	0.990417	0.0031783	0.459568
Contig_400	1810001	1815000	0.00320461	0.0431091	0.00291181	1.28247	0.00266747	1.54257
Contig_400	1815001	1820000	0.00361332	-0.0186279	0.003233	1.38441	0.00359194	1.1671
Contig_400	1820001	1825000	0.00465288	-0.0217205	0.00348588	0.256661	0.00364565	0.368987
Contig_400	1825001	1830000	0.00392918	-0.673498	0.00309673	0.118423	0.00459073	0.584357
Contig_400	1830001	1835000	0.00126554	-1.45065	0.00104154	0.14067	0.00135685	0.0422324
Contig_400	1835001	1840000	0.00288868	-0.159182	0.00225832	-0.377501	0.00216169	0.132952
Contig_400	1840001	1845000	0.00429571	0.143275	0.00351209	0.849367	0.00317944	0.249252
Contig_400	1845001	1850000	0.00601623	0.476081	0.00517327	1.38166	0.00426814	0.475175
Contig_400	1850001	1855000	0.00439289	0.597378	0.00422817	0.852563	0.00434809	0.874256
Contig_400	1855001	1860000	0.00328477	-0.681168	0.00272603	0.110231	0.00358672	0.273844
Contig_400	1860001	1865000	0.00497193	0.0831314	0.0038432	1.19114	0.00268992	0.229068
Contig_400	1865001	1870000	0.00353679	0.091877	0.00313577	0.725436	0.0028369	1.03248
Contig_400	1870001	1875000	0.00244875	0.0421322	0.00234514	0.632628	0.00117556	-0.802622
Contig_400	1875001	1880000	0.00272584	-0.0110756	0.00265829	0.0691382	0.00177764	-0.0912181
Contig_400	1880001	1885000	0.00118342	-0.821104	0.00088144	-0.0291862	0.00056774	-0.957242
Contig_400	1885001	1890000	0.00360211	0.797163	0.00315875	1.58146	0.00316532	1.20663
Contig_400	1890001	1895000	0.00355183	0.58528	0.00320879	1.06252	0.00255611	0.458178
Contig_400	1895001	1900000	0.00151564	-0.933898	0.00187681	0.335038	0.00095484	-0.69712
Contig_400	1900001	1905000	0.00155801	-1.22271	0.0010479	-0.968398	0.00198266	1.89063
Contig_400	1905001	1910000	0.0036251	-0.20098	0.00317696	0.956358	0.00425888	0.961957
Contig_400	1910001	1915000	0.00176512	-1.06627	0.00089591	-0.165134	0.00090688	-1.82041
Contig_400	1915001	1920000	0.0019556	0.219599	0.00179801	1.55194	0.00165726	-0.264296
Contig_400	1920001	1925000	0.00237023	0.118382	0.00189001	0.643338	0.00165242	0.14285
Contig_400	1925001	1930000	0.00407491	0.344391	0.00303932	1.62521	0.00445858	1.76829
Contig_400	1930001	1935000	0.00387576	-0.533073	0.00455666	1.28141	0.00470616	1.5576
Contig_400	1935001	1940000	0.00416809	0.881357	0.003766	1.06223	0.00342265	1.39551
Contig_400	1940001	1945000	0.00337273	1.17849	0.00332205	1.42068	0.00263911	0.969231
Contig_400	1945001	1950000	0.00265206	0.316792	0.00246031	0.718981	0.00190166	0.0364999
Contig_400	1950001	1955000	0.00300233	0.250182	0.00267881	0.450567	0.00232742	0.625292
Contig_400	1955001	1960000	0.00179185	-0.56781	0.00173492	0.531501	0.00183763	0.615046
Contig_400	1960001	1965000	0.00276258	-0.0531665	0.00255363	1.20886	0.002425	0.696802
Contig_400	1965001	1970000	0.00438298	0.441156	0.00473264	2.04356	0.00387866	0.00049844
Contig_400	1970001	1975000	0.00316004	0.0920559	0.00263841	-0.160373	0.00309597	-0.0966367
Contig_400	1975001	1980000	0.00236831	0.276345	0.00185382	1.32203	0.00186635	0.150999
Contig_400	1980001	1985000	0.0021868	-0.887948	0.00192017	0.267256	0.00223306	1.0285
Contig_400	1985001	1990000	0.00366509	0.446536	0.00355968	0.755621	0.00309827	1.07554
Contig_400	1990001	1995000	0.00158037	-1.0463	0.00160914	0.21003	0.00173548	0.45585
Contig_400	1995001	2000000	0.00310376	-0.21464	0.00227513	-0.0188739	0.00243842	0.252686
Contig_400	2000001	2005000	0.00523145	0.0713059	0.00413974	1.09881	0.00591119	1.74348
Contig_400	2005001	2010000	0.00155394	-0.207058	0.00152091	0.63068	0.00114153	-0.148073

## Sheet: Fig 3B
	Makira				SASC				Ugi
POS	H1	H2	H12	H2/H1	H1	H2	H12	H2/H1	H1	H2	H12	H2/H1
27124	0.120868	0.0196281	0.149793	0.162393	0.17313	0.0893352	0.325485	0.516	0.298828	0.107422	0.572266	0.359477
57244	0.143595	0.027376	0.221074	0.190647	0.171745	0.0879501	0.308864	0.512097	0.101562	0.0537109	0.169922	0.528846
79406	0.0764463	0.0346074	0.113636	0.452703	0.250693	0.133657	0.466759	0.533149	0.0898438	0.0419922	0.144531	0.467391
108516	0.160124	0.043905	0.268595	0.274194	0.301939	0.124654	0.567867	0.412844	0.164062	0.0664062	0.300781	0.404762
130943	0.0692149	0.036157	0.110537	0.522388	0.253463	0.117729	0.48615	0.464481	0.212891	0.0947266	0.384766	0.444954
159559	0.131198	0.043905	0.211777	0.334646	0.210526	0.110803	0.376731	0.526316	0.113281	0.078125	0.171875	0.689655
185882	0.0547521	0.036157	0.0857438	0.660377	0.16205	0.0927978	0.286704	0.57265	0.115234	0.0800781	0.173828	0.694915
210468	0.053719	0.0408058	0.0743802	0.759615	0.277008	0.121191	0.526316	0.4375	0.0976562	0.0625	0.167969	0.64
234872	0.0640496	0.0309917	0.105372	0.483871	0.289474	0.133657	0.559557	0.461722	0.160156	0.0810547	0.300781	0.506098
260817	0.0547521	0.0418388	0.0754132	0.764151	0.193906	0.110111	0.361496	0.567857	0.162109	0.0830078	0.302734	0.512048
290190	0.0340909	0.0211777	0.0444215	0.621212	0.121884	0.0775623	0.199446	0.636364	0.0800781	0.0556641	0.119141	0.695122
313801	0.0878099	0.0253099	0.133264	0.288235	0.131579	0.0872576	0.209141	0.663158	0.144531	0.046875	0.242188	0.324324
342305	0.0330579	0.0247934	0.0454545	0.75	0.168975	0.0692521	0.285319	0.409836	0.210938	0.113281	0.40625	0.537037
362431	0.0289256	0.0242769	0.035124	0.839286	0.186981	0.0699446	0.313019	0.374074	0.216797	0.119141	0.412109	0.54955
381652	0.035124	0.0222107	0.0454545	0.632353	0.184211	0.0671745	0.328255	0.364662	0.201172	0.103516	0.376953	0.514563
403505	0.0950413	0.0206612	0.132231	0.217391	0.221607	0.0858726	0.376731	0.3875	0.158203	0.0400391	0.222656	0.253086
423505	0.0268595	0.0222107	0.0330579	0.826923	0.137119	0.0927978	0.225762	0.676768	0.208984	0.0439453	0.310547	0.21028
440990	0.0309917	0.026343	0.0402893	0.85	0.142659	0.0734072	0.253463	0.514563	0.148438	0.0859375	0.273438	0.578947
457016	0.035124	0.0268595	0.0475207	0.764706	0.186981	0.0699446	0.331025	0.374074	0.0878906	0.0634766	0.126953	0.722222
480919	0.0237603	0.0216942	0.0237603	0.913043	0.209141	0.0734072	0.364266	0.350993	0.136719	0.0742188	0.230469	0.542857
501695	0.0237603	0.0216942	0.0237603	0.913043	0.225762	0.0699446	0.391967	0.309816	0.226562	0.0615234	0.404297	0.271552
518577	0.0247934	0.0227273	0.0289256	0.916667	0.121884	0.0775623	0.199446	0.636364	0.224609	0.0595703	0.402344	0.265217
540201	0.0247934	0.0227273	0.0289256	0.916667	0.120499	0.0761773	0.198061	0.632184	0.132812	0.0351562	0.191406	0.264706
559885	0.0237603	0.0216942	0.0237603	0.913043	0.296399	0.0720222	0.495845	0.242991	0.255859	0.0644531	0.447266	0.251908
578962	0.0258264	0.0211777	0.0258264	0.82	0.229917	0.0740997	0.416898	0.322289	0.240234	0.0488281	0.404297	0.203252
595001	0.0237603	0.0216942	0.0237603	0.913043	0.265928	0.0415512	0.390582	0.15625	0.222656	0.03125	0.332031	0.140351
615431	0.0330579	0.0247934	0.0413223	0.75	0.283934	0.0595568	0.48338	0.209756	0.144531	0.046875	0.222656	0.324324
633315	0.0444215	0.0258264	0.0630165	0.581395	0.519391	0.0145429	0.631579	0.028	0.203125	0.0380859	0.330078	0.1875
651867	0.0320248	0.0237603	0.0402893	0.741935	0.447368	0.0145429	0.551247	0.0325077	0.222656	0.03125	0.332031	0.140351
673826	0.0227273	0.0222107	0.0237603	0.977273	0.342105	0.0367036	0.51662	0.107287	0.228516	0.0371094	0.365234	0.162393
687954	0.0268595	0.0222107	0.0330579	0.826923	0.270083	0.0457064	0.444598	0.169231	0.228516	0.0371094	0.365234	0.162393
703778	0.0299587	0.0253099	0.036157	0.844828	0.270083	0.0457064	0.444598	0.169231	0.119141	0.0712891	0.201172	0.598361
723553	0.0227273	0.0222107	0.0237603	0.977273	0.271468	0.0470914	0.445983	0.173469	0.140625	0.0615234	0.228516	0.4375
740081	0.0289256	0.0206612	0.0289256	0.714286	0.239612	0.0623269	0.394737	0.260116	0.0390625	0.0302734	0.0507812	0.775
753679	0.0268595	0.0222107	0.0330579	0.826923	0.240997	0.0637119	0.396122	0.264368	0.0605469	0.0361328	0.0898438	0.596774
768061	0.0268595	0.0222107	0.0330579	0.826923	0.272853	0.117036	0.522161	0.428934	0.0390625	0.0302734	0.0507812	0.775
787393	0.0258264	0.0237603	0.0299587	0.92	0.246537	0.110803	0.479224	0.449438	0.0410156	0.0322266	0.0527344	0.785714
799251	0.0227273	0.0222107	0.0237603	0.977273	0.304709	0.148892	0.595568	0.488636	0.0332031	0.0292969	0.0332031	0.882353
811398	0.0247934	0.0227273	0.0289256	0.916667	0.15097	0.0817175	0.261773	0.541284	0.0351562	0.03125	0.0429688	0.888889
817748	0.0330579	0.0247934	0.0454545	0.75	0.272853	0.137119	0.524931	0.502538	0.0507812	0.0351562	0.0664062	0.692308
828104	0.0619835	0.0366736	0.0981405	0.591667	0.292244	0.136427	0.562327	0.466825	0.0410156	0.0322266	0.0527344	0.785714
837600	0.035124	0.0268595	0.0475207	0.764706	0.32964	0.152355	0.617729	0.462185	0.0566406	0.0322266	0.0859375	0.568966
847006	0.0268595	0.0247934	0.0309917	0.923077	0.193906	0.0768698	0.319945	0.396429	0.0917969	0.0439453	0.146484	0.478723
855006	0.0227273	0.0222107	0.0237603	0.977273	0.148199	0.0789474	0.245152	0.53271	0.146484	0.0839844	0.271484	0.573333
866132	0.0227273	0.0222107	0.0237603	0.977273	0.106648	0.0623269	0.184211	0.584416	0.150391	0.0712891	0.273438	0.474026
876750	0.0237603	0.0216942	0.0237603	0.913043	0.134349	0.0900277	0.211911	0.670103	0.193359	0.0957031	0.349609	0.494949
885654	0.0278926	0.0232438	0.0340909	0.833333	0.171745	0.0547091	0.279778	0.318548	0.177734	0.0986328	0.335938	0.554945
897607	0.0299587	0.0216942	0.0382231	0.724138	0.213296	0.0775623	0.34903	0.363636	0.191406	0.09375	0.367188	0.489796
906829	0.0258264	0.0237603	0.0299587	0.92	0.253463	0.0761773	0.408587	0.300546	0.201172	0.0830078	0.373047	0.412621
914489	0.0299587	0.0253099	0.0392562	0.844828	0.322715	0.0727147	0.506925	0.225322	0.193359	0.0957031	0.349609	0.494949
925776	0.0227273	0.0222107	0.0237603	0.977273	0.198061	0.0623269	0.333795	0.314685	0.283203	0.0917969	0.501953	0.324138
932516	0.0237603	0.0216942	0.0237603	0.913043	0.193906	0.0768698	0.355956	0.396429	0.259766	0.0400391	0.40625	0.154135
941137	0.0237603	0.0216942	0.0237603	0.913043	0.134349	0.100416	0.192521	0.747423	0.251953	0.0605469	0.416016	0.24031
951272	0.0227273	0.0222107	0.0237603	0.977273	0.17313	0.0560942	0.263158	0.324	0.078125	0.0429688	0.113281	0.55
957772	0.0237603	0.0216942	0.0237603	0.913043	0.373961	0.0387812	0.526316	0.103704	0.126953	0.0478516	0.197266	0.376923
963273	0.0258264	0.0237603	0.0299587	0.92	0.339335	0.0339335	0.455679	0.1	0.0800781	0.0449219	0.115234	0.560976
969327	0.0227273	0.0222107	0.0237603	0.977273	0.455679	0.0228532	0.594183	0.050152	0.0488281	0.0400391	0.0664062	0.82
975573	0.0309917	0.026343	0.0371901	0.85	0.563712	0.0207756	0.718837	0.036855	0.148438	0.100586	0.230469	0.677632
982976	0.0227273	0.0222107	0.0237603	0.977273	0.196676	0.112881	0.34903	0.573944	0.0996094	0.0644531	0.158203	0.647059
992843	0.0299587	0.0216942	0.0382231	0.724138	0.157895	0.0886427	0.240997	0.561404	0.107422	0.0722656	0.177734	0.672727
1000443	0.0268595	0.0222107	0.0330579	0.826923	0.51662	0.0117729	0.591413	0.0227882	0.152344	0.0546875	0.25	0.358974
1007422	0.0258264	0.0211777	0.0258264	0.82	0.34072	0.140582	0.67036	0.412602	0.09375	0.0458984	0.162109	0.489583
1016252	0.0227273	0.0222107	0.0237603	0.977273	0.761773	0.00761773	0.898892	0.01	0.117188	0.0546875	0.195312	0.466667
1024724	0.0237603	0.0216942	0.0237603	0.913043	0.303324	0.0263158	0.386427	0.086758	0.113281	0.0507812	0.191406	0.448276
1032843	0.0227273	0.0222107	0.0237603	0.977273	0.177285	0.0602493	0.303324	0.339844	0.0742188	0.0390625	0.109375	0.526316
1038829	0.0247934	0.0227273	0.0289256	0.916667	0.398892	0.121884	0.759003	0.305556	0.0996094	0.0517578	0.154297	0.519608
1046009	0.0227273	0.0222107	0.0237603	0.977273	0.761773	0.00761773	0.898892	0.01	0.1875	0.0898438	0.34375	0.479167
1056639	0.0247934	0.0227273	0.0289256	0.916667	0.524931	0.0200831	0.674515	0.0382586	0.0761719	0.0517578	0.115234	0.679487
1064228	0.0227273	0.0222107	0.0237603	0.977273	0.433518	0.034626	0.632964	0.0798722	0.0625	0.0380859	0.0820312	0.609375
1073427	0.0227273	0.0222107	0.0237603	0.977273	0.272853	0.0727147	0.437673	0.266497	0.0605469	0.0449219	0.0839844	0.741935
1084436	0.0227273	0.0222107	0.0237603	0.977273	0.498615	0.0304709	0.714681	0.0611111	0.0996094	0.0517578	0.167969	0.519608
1092381	0.0227273	0.0222107	0.0237603	0.977273	0.32687	0.0498615	0.493075	0.152542	0.199219	0.101562	0.355469	0.509804
1105841	0.0237603	0.0216942	0.0237603	0.913043	0.214681	0.0789474	0.408587	0.367742	0.619141	0.00878906	0.716797	0.0141956
1113907	0.0247934	0.0227273	0.0289256	0.916667	0.292244	0.0921053	0.551247	0.315166	0.404297	0.0136719	0.482422	0.0338164
1145037	0.0227273	0.0222107	0.0237603	0.977273	0.0401662	0.0290859	0.0512465	0.724138	0.0546875	0.0390625	0.0703125	0.714286
1154292	0.0227273	0.0222107	0.0237603	0.977273	0.238227	0.0609418	0.415512	0.255814	0.123047	0.0439453	0.193359	0.357143
1160077	0.0227273	0.0222107	0.0237603	0.977273	0.314404	0.0644044	0.551247	0.204846	0.0898438	0.0546875	0.136719	0.608696
1164215	0.0227273	0.0222107	0.0237603	0.977273	0.126039	0.0817175	0.203601	0.648352	0.119141	0.0566406	0.197266	0.47541
1170090	0.0258264	0.0211777	0.0258264	0.82	0.15651	0.0567867	0.272853	0.362832	0.191406	0.0732422	0.341797	0.382653
1177259	0.0227273	0.0222107	0.0237603	0.977273	0.206371	0.0706371	0.361496	0.342282	0.166016	0.0478516	0.273438	0.288235
1182485	0.0247934	0.0227273	0.0289256	0.916667	0.1759	0.0761773	0.308864	0.433071	0.130859	0.0683594	0.240234	0.522388
1187321	0.0289256	0.0242769	0.035124	0.839286	0.195291	0.0394737	0.299169	0.202128	0.09375	0.0693359	0.142578	0.739583
1191770	0.0227273	0.0222107	0.0237603	0.977273	0.148199	0.0644044	0.270083	0.434579	0.0742188	0.0390625	0.109375	0.526316
1201744	0.0258264	0.0237603	0.0299587	0.92	0.200831	0.065097	0.355956	0.324138	0.185547	0.0449219	0.279297	0.242105
1210548	0.0227273	0.0222107	0.0237603	0.977273	0.17036	0.0533241	0.278393	0.313008	0.0546875	0.0390625	0.078125	0.714286
1220235	0.0237603	0.0216942	0.0237603	0.913043	0.204986	0.0692521	0.360111	0.337838	0.191406	0.112305	0.349609	0.586735
1228738	0.0227273	0.0222107	0.0237603	0.977273	0.130194	0.0609418	0.240997	0.468085	0.101562	0.0224609	0.101562	0.221154
1237125	0.0309917	0.026343	0.0402893	0.85	0.137119	0.0533241	0.228532	0.388889	0.109375	0.0302734	0.162109	0.276786
1243288	0.0247934	0.0227273	0.0289256	0.916667	0.192521	0.0754848	0.336565	0.392086	0.158203	0.0400391	0.222656	0.253086
1250795	0.0444215	0.0315083	0.0599174	0.709302	0.182825	0.0831025	0.315789	0.454545	0.113281	0.0507812	0.191406	0.448276
1259319	0.0681818	0.026343	0.105372	0.386364	0.189751	0.0727147	0.333795	0.383212	0.113281	0.0341797	0.166016	0.301724
1267464	0.0227273	0.0222107	0.0237603	0.977273	0.171745	0.0547091	0.261773	0.318548	0.152344	0.0341797	0.238281	0.224359
1276210	0.0268595	0.0247934	0.0309917	0.923077	0.145429	0.0457064	0.228532	0.314286	0.179688	0.0615234	0.308594	0.342391
1284769	0.0227273	0.0222107	0.0237603	0.977273	0.0706371	0.0533241	0.105263	0.754902	0.0839844	0.0595703	0.123047	0.709302
1294042	0.0227273	0.0222107	0.0237603	0.977273	0.0941828	0.0498615	0.149584	0.529412	0.101562	0.0537109	0.15625	0.528846
1301926	0.0247934	0.0227273	0.0289256	0.916667	0.119114	0.0630194	0.193906	0.52907	0.208984	0.111328	0.384766	0.53271
1309959	0.0268595	0.0222107	0.0330579	0.826923	0.137119	0.0810249	0.236842	0.590909	0.160156	0.0625	0.277344	0.390244
1314867	0.0247934	0.0227273	0.0289256	0.916667	0.103878	0.0595568	0.17036	0.573333	0.162109	0.0439453	0.248047	0.271084
1322599	0.0330579	0.0284091	0.0423554	0.859375	0.171745	0.0879501	0.308864	0.512097	0.162109	0.0644531	0.279297	0.39759
1332488	0.0237603	0.0216942	0.0237603	0.913043	0.117729	0.0484765	0.186981	0.411765	0.191406	0.0263672	0.242188	0.137755
1340256	0.0268595	0.0247934	0.0309917	0.923077	0.209141	0.0734072	0.344875	0.350993	0.193359	0.0751953	0.34375	0.388889
1345604	0.0227273	0.0222107	0.0237603	0.977273	0.196676	0.0796399	0.322715	0.40493	0.246094	0.0810547	0.449219	0.329365
1354869	0.0247934	0.0227273	0.0289256	0.916667	0.15374	0.0699446	0.260388	0.454955	0.150391	0.0322266	0.214844	0.214286
1363778	0.0227273	0.0222107	0.0237603	0.977273	0.098338	0.0540166	0.16482	0.549296	0.0957031	0.0605469	0.142578	0.632653
1369934	0.0227273	0.0222107	0.0237603	0.977273	0.0734072	0.0484765	0.114958	0.660377	0.203125	0.0625	0.34375	0.307692
1374564	0.0278926	0.0258264	0.0320248	0.925926	0.146814	0.0630194	0.238227	0.429245	0.210938	0.113281	0.40625	0.537037
1379677	0.0268595	0.0222107	0.0330579	0.826923	0.127424	0.0581717	0.196676	0.456522	0.189453	0.0917969	0.326172	0.484536
1384648	0.0258264	0.0211777	0.0258264	0.82	0.0858726	0.0609418	0.127424	0.709677	0.138672	0.0908203	0.220703	0.65493
1389545	0.0227273	0.0222107	0.0237603	0.977273	0.0581717	0.0408587	0.0789474	0.702381	0.126953	0.0644531	0.205078	0.507692
1394476	0.0237603	0.0216942	0.0237603	0.913043	0.119114	0.0747922	0.185596	0.627907	0.222656	0.0820312	0.386719	0.368421
1399425	0.0237603	0.0216942	0.0237603	0.913043	0.0927978	0.067867	0.142659	0.731343	0.189453	0.0712891	0.339844	0.376289
1405676	0.0227273	0.0222107	0.0237603	0.977273	0.0914127	0.0574792	0.149584	0.628788	0.21875	0.0537109	0.371094	0.245536
1410330	0.0258264	0.0237603	0.0299587	0.92	0.189751	0.0540166	0.306094	0.284672	0.126953	0.0917969	0.197266	0.723077
1415890	0.0237603	0.0216942	0.0237603	0.913043	0.228532	0.0512465	0.361496	0.224242	0.142578	0.0947266	0.224609	0.664384
1421113	0.0227273	0.0222107	0.0237603	0.977273	0.220222	0.0429363	0.308864	0.194969	0.113281	0.078125	0.183594	0.689655
1426650	0.0237603	0.0216942	0.0237603	0.913043	0.120499	0.0512465	0.189751	0.425287	0.0878906	0.0634766	0.136719	0.722222
1432178	0.0227273	0.0222107	0.0237603	0.977273	0.145429	0.0616343	0.236842	0.42381	0.0839844	0.0595703	0.123047	0.709302
1438566	0.0227273	0.0222107	0.0237603	0.977273	0.246537	0.110803	0.479224	0.449438	0.046875	0.0380859	0.0644531	0.8125
1443416	0.0227273	0.0222107	0.0237603	0.977273	0.193906	0.0380886	0.297784	0.196429	0.0878906	0.0527344	0.146484	0.6
1448787	0.0227273	0.0222107	0.0237603	0.977273	0.0734072	0.0394737	0.112188	0.537736	0.0820312	0.0576172	0.121094	0.702381
1454043	0.0227273	0.0222107	0.0237603	0.977273	0.0581717	0.0408587	0.0858726	0.702381	0.0527344	0.0439453	0.0703125	0.833333
1458038	0.0227273	0.0222107	0.0237603	0.977273	0.0817175	0.0477839	0.130194	0.584746	0.0390625	0.0302734	0.0507812	0.775
1462266	0.0227273	0.0222107	0.0237603	0.977273	0.0373961	0.0263158	0.0484765	0.703704	0.0390625	0.0302734	0.0507812	0.775
1467187	0.0227273	0.0222107	0.0237603	0.977273	0.0706371	0.0533241	0.098338	0.754902	0.0839844	0.0488281	0.142578	0.581395
1470865	0.0227273	0.0222107	0.0237603	0.977273	0.16205	0.0623269	0.278393	0.384615	0.046875	0.0429688	0.0546875	0.916667
1476838	0.0227273	0.0222107	0.0237603	0.977273	0.0512465	0.0401662	0.0734072	0.783784	0.0410156	0.0371094	0.0488281	0.904762
1481867	0.0227273	0.0222107	0.0237603	0.977273	0.0734072	0.0290859	0.106648	0.396226	0.0449219	0.0292969	0.0605469	0.652174
1487017	0.0227273	0.0222107	0.0237603	0.977273	0.0443213	0.033241	0.0609418	0.75	0.0507812	0.0351562	0.0742188	0.692308
1493766	0.0237603	0.0216942	0.0237603	0.913043	0.126039	0.0699446	0.213296	0.554945	0.0449219	0.0292969	0.0605469	0.652174
1500869	0.0340909	0.0258264	0.0464876	0.757576	0.0886427	0.0443213	0.132964	0.5	0.0449219	0.0361328	0.0566406	0.804348
1508077	0.0227273	0.0222107	0.0237603	0.977273	0.0872576	0.0429363	0.131579	0.492063	0.0839844	0.0488281	0.130859	0.581395
1515242	0.0227273	0.0222107	0.0237603	0.977273	0.132964	0.0768698	0.232687	0.578125	0.111328	0.0634766	0.179688	0.570175
1520712	0.0227273	0.0222107	0.0237603	0.977273	0.119114	0.0747922	0.196676	0.627907	0.0859375	0.0615234	0.125	0.715909
1526579	0.0258264	0.0211777	0.0258264	0.82	0.102493	0.0581717	0.180055	0.567568	0.0625	0.046875	0.09375	0.75
1532127	0.0237603	0.0216942	0.0237603	0.913043	0.108033	0.0637119	0.185596	0.589744	0.0742188	0.0585938	0.105469	0.789474
1538569	0.0227273	0.0222107	0.0237603	0.977273	0.0595568	0.0422438	0.0941828	0.709302	0.0449219	0.0292969	0.0605469	0.652174
1545012	0.0227273	0.0222107	0.0237603	0.977273	0.101108	0.0671745	0.15928	0.664384	0.115234	0.0673828	0.197266	0.584746
1548950	0.0237603	0.0216942	0.0237603	0.913043	0.0900277	0.065097	0.139889	0.723077	0.0683594	0.0527344	0.0996094	0.771429
1554750	0.0258264	0.0211777	0.0258264	0.82	0.114958	0.0457064	0.198061	0.39759	0.117188	0.0693359	0.185547	0.591667
1558699	0.0423554	0.0237603	0.0609504	0.560976	0.132964	0.049169	0.224377	0.369792	0.220703	0.102539	0.414062	0.464602
1563664	0.0258264	0.0211777	0.0258264	0.82	0.113573	0.0443213	0.182825	0.390244	0.0566406	0.0410156	0.0800781	0.724138
1568775	0.0227273	0.0222107	0.0237603	0.977273	0.120499	0.0512465	0.203601	0.425287	0.146484	0.0673828	0.234375	0.46
1573912	0.0227273	0.0222107	0.0237603	0.977273	0.123269	0.0540166	0.206371	0.438202	0.0898438	0.0654297	0.138672	0.728261
1577391	0.0227273	0.0222107	0.0237603	0.977273	0.0512465	0.0401662	0.0734072	0.783784	0.0683594	0.0527344	0.0996094	0.771429
1582837	0.0237603	0.0216942	0.0237603	0.913043	0.114958	0.0457064	0.184211	0.39759	0.0546875	0.0390625	0.0859375	0.714286
1587158	0.0227273	0.0222107	0.0237603	0.977273	0.0886427	0.0547091	0.137119	0.617188	0.113281	0.0654297	0.195312	0.577586
1593451	0.0227273	0.0222107	0.0237603	0.977273	0.0498615	0.0387812	0.0720222	0.777778	0.0742188	0.0390625	0.109375	0.526316
1599720	0.0247934	0.0227273	0.0289256	0.916667	0.0484765	0.0373961	0.065097	0.771429	0.0800781	0.0556641	0.128906	0.695122
1604729	0.0237603	0.0216942	0.0237603	0.913043	0.0623269	0.0283934	0.0817175	0.455556	0.0917969	0.0566406	0.150391	0.617021
1609382	0.0237603	0.0216942	0.0237603	0.913043	0.098338	0.0422438	0.148199	0.429577	0.111328	0.0761719	0.169922	0.684211
1613926	0.0237603	0.0216942	0.0237603	0.913043	0.141274	0.0574792	0.247922	0.406863	0.0449219	0.0292969	0.0605469	0.652174
1620004	0.0237603	0.0216942	0.0237603	0.913043	0.098338	0.0644044	0.166205	0.65493	0.0410156	0.0322266	0.0527344	0.785714
1625914	0.0227273	0.0222107	0.0237603	0.977273	0.0360111	0.0297784	0.0443213	0.826923	0.078125	0.0429688	0.125	0.55
1632876	0.0247934	0.0227273	0.0289256	0.916667	0.0304709	0.0277008	0.0360111	0.909091	0.0488281	0.0332031	0.0722656	0.68
1637339	0.0237603	0.0216942	0.0237603	0.913043	0.0401662	0.0339335	0.0526316	0.844828	0.0722656	0.0478516	0.111328	0.662162
1643110	0.0227273	0.0222107	0.0237603	0.977273	0.031856	0.0256233	0.0401662	0.804348	0.0449219	0.0361328	0.0625	0.804348
1647566	0.0227273	0.0222107	0.0237603	0.977273	0.0581717	0.0242382	0.0775623	0.416667	0.0546875	0.0390625	0.078125	0.714286
1655049	0.0227273	0.0222107	0.0237603	0.977273	0.0484765	0.0311634	0.0692521	0.642857	0.0332031	0.0292969	0.0332031	0.882353
1660124	0.0237603	0.0216942	0.0237603	0.913043	0.0706371	0.0533241	0.105263	0.754902	0.0488281	0.0332031	0.0644531	0.68
1664777	0.0237603	0.0216942	0.0237603	0.913043	0.0581717	0.0408587	0.0858726	0.702381	0.0625	0.0273438	0.0859375	0.4375
1669418	0.0227273	0.0222107	0.0237603	0.977273	0.031856	0.0256233	0.0401662	0.804348	0.0449219	0.0292969	0.0605469	0.652174
1673790	0.0227273	0.0222107	0.0237603	0.977273	0.067867	0.0429363	0.109418	0.632653	0.0449219	0.0361328	0.0566406	0.804348
1679753	0.0227273	0.0222107	0.0237603	0.977273	0.0554017	0.0380886	0.0831025	0.6875	0.0488281	0.0332031	0.0722656	0.68
1685835	0.0227273	0.0222107	0.0237603	0.977273	0.0886427	0.0443213	0.144044	0.5	0.0722656	0.0244141	0.0722656	0.337838
1691479	0.0227273	0.0222107	0.0237603	0.977273	0.066482	0.049169	0.0941828	0.739583	0.0371094	0.0283203	0.0371094	0.763158
1697650	0.0237603	0.0216942	0.0237603	0.913043	0.0457064	0.034626	0.0623269	0.757576	0.0566406	0.0322266	0.0859375	0.568966
1702314	0.0227273	0.0222107	0.0237603	0.977273	0.0789474	0.0540166	0.120499	0.684211	0.0585938	0.0341797	0.0878906	0.583333
1707797	0.0227273	0.0222107	0.0237603	0.977273	0.127424	0.0436288	0.203601	0.342391	0.0488281	0.0332031	0.0644531	0.68
1713058	0.0258264	0.0211777	0.0258264	0.82	0.0457064	0.034626	0.0623269	0.757576	0.0410156	0.0371094	0.0488281	0.904762
1718787	0.0227273	0.0222107	0.0237603	0.977273	0.0484765	0.0373961	0.0706371	0.771429	0.0585938	0.0429688	0.0820312	0.733333
1722641	0.0268595	0.0222107	0.0330579	0.826923	0.0637119	0.0463989	0.0914127	0.728261	0.0917969	0.0292969	0.123047	0.319149
1726214	0.0278926	0.0232438	0.0340909	0.833333	0.0803324	0.0554017	0.113573	0.689655	0.134766	0.0556641	0.240234	0.413043
1729179	0.0237603	0.0216942	0.0237603	0.913043	0.0387812	0.0325485	0.0512465	0.839286	0.0878906	0.0400391	0.142578	0.455556
1733433	0.0227273	0.0222107	0.0237603	0.977273	0.0415512	0.0304709	0.0581717	0.733333	0.0390625	0.0302734	0.0507812	0.775
1738815	0.0227273	0.0222107	0.0237603	0.977273	0.0623269	0.0283934	0.0914127	0.455556	0.0878906	0.0253906	0.119141	0.288889
1744166	0.0237603	0.0216942	0.0237603	0.913043	0.0401662	0.0339335	0.0526316	0.844828	0.0722656	0.0371094	0.119141	0.513514
1747701	0.0258264	0.0211777	0.0258264	0.82	0.0290859	0.0263158	0.034626	0.904762	0.0839844	0.0361328	0.125	0.430233
1753437	0.0237603	0.0216942	0.0237603	0.913043	0.0443213	0.0270083	0.065097	0.609375	0.0683594	0.0527344	0.0996094	0.771429
1758775	0.0258264	0.0211777	0.0258264	0.82	0.0277008	0.0249307	0.0277008	0.9	0.0410156	0.0322266	0.0527344	0.785714
1763140	0.0278926	0.0232438	0.0340909	0.833333	0.0277008	0.0249307	0.0277008	0.9	0.046875	0.0380859	0.0644531	0.8125
1767641	0.0227273	0.0222107	0.0237603	0.977273	0.0277008	0.0249307	0.0277008	0.9	0.0371094	0.0283203	0.0371094	0.763158
1771540	0.0237603	0.0216942	0.0237603	0.913043	0.031856	0.0290859	0.0373961	0.913043	0.0722656	0.0244141	0.0722656	0.337838
1775401	0.0227273	0.0222107	0.0237603	0.977273	0.0360111	0.0297784	0.0484765	0.826923	0.0371094	0.0283203	0.0371094	0.763158
1780276	0.0237603	0.0216942	0.0237603	0.913043	0.0498615	0.0436288	0.0623269	0.875	0.0449219	0.0292969	0.0605469	0.652174
1784966	0.0227273	0.0222107	0.0237603	0.977273	0.0900277	0.0560942	0.148199	0.623077	0.0507812	0.0351562	0.0742188	0.692308
1790799	0.0227273	0.0222107	0.0237603	0.977273	0.0429363	0.031856	0.0595568	0.741935	0.0429688	0.0273438	0.0429688	0.636364
1796581	0.0227273	0.0222107	0.0237603	0.977273	0.0498615	0.0387812	0.0720222	0.777778	0.0527344	0.0283203	0.0722656	0.537037
1801538	0.0227273	0.0222107	0.0237603	0.977273	0.0512465	0.0401662	0.0734072	0.783784	0.136719	0.0742188	0.230469	0.542857
1806359	0.0237603	0.0216942	0.0237603	0.913043	0.0886427	0.0547091	0.137119	0.617188	0.0976562	0.0625	0.167969	0.64
1812120	0.0227273	0.0222107	0.0237603	0.977273	0.0277008	0.0249307	0.0277008	0.9	0.0917969	0.0439453	0.146484	0.478723
1817476	0.0227273	0.0222107	0.0237603	0.977273	0.0290859	0.0263158	0.034626	0.904762	0.0820312	0.046875	0.128906	0.571429
1821295	0.0227273	0.0222107	0.0237603	0.977273	0.0844875	0.0283934	0.121884	0.336066	0.0820312	0.046875	0.140625	0.571429
1826070	0.0237603	0.0216942	0.0237603	0.913043	0.137119	0.0373961	0.220222	0.272727	0.0761719	0.0283203	0.103516	0.371795
1830028	0.0227273	0.0222107	0.0237603	0.977273	0.0969529	0.0277008	0.138504	0.285714	0.0703125	0.0351562	0.105469	0.5
1836733	0.0237603	0.0216942	0.0237603	0.913043	0.116343	0.0325485	0.177285	0.279762	0.230469	0.0390625	0.367188	0.169492
1841812	0.0227273	0.0222107	0.0237603	0.977273	0.0443213	0.0270083	0.0581717	0.609375	0.214844	0.0234375	0.269531	0.109091
1846223	0.0227273	0.0222107	0.0237603	0.977273	0.0387812	0.0277008	0.0498615	0.714286	0.0605469	0.0361328	0.0898438	0.596774
1849696	0.0227273	0.0222107	0.0237603	0.977273	0.0512465	0.0401662	0.067867	0.783784	0.113281	0.0654297	0.208984	0.577586
1853775	0.0227273	0.0222107	0.0237603	0.977273	0.0415512	0.0304709	0.0581717	0.733333	0.0488281	0.0332031	0.0644531	0.68
1858715	0.0227273	0.0222107	0.0237603	0.977273	0.0360111	0.0249307	0.0470914	0.692308	0.0449219	0.0361328	0.0566406	0.804348
1863511	0.0330579	0.0201446	0.0330579	0.609375	0.0554017	0.0380886	0.0761773	0.6875	0.259766	0.141602	0.496094	0.545113
1868215	0.0227273	0.0222107	0.0237603	0.977273	0.0387812	0.0277008	0.0554017	0.714286	0.0820312	0.046875	0.128906	0.571429
1874985	0.0227273	0.0222107	0.0237603	0.977273	0.034626	0.0235457	0.034626	0.68	0.142578	0.0244141	0.185547	0.171233
1881021	0.0227273	0.0222107	0.0237603	0.977273	0.033241	0.0304709	0.0387812	0.916667	0.0839844	0.0361328	0.125	0.430233
1888924	0.0237603	0.0216942	0.0237603	0.913043	0.0263158	0.0256233	0.0277008	0.973684	0.0507812	0.0419922	0.0683594	0.826923
1895401	0.0227273	0.0222107	0.0237603	0.977273	0.0263158	0.0256233	0.0277008	0.973684	0.0605469	0.0253906	0.0605469	0.419355
1903507	0.0299587	0.0216942	0.0382231	0.724138	0.0290859	0.0263158	0.034626	0.904762	0.0371094	0.0332031	0.0449219	0.894737
1908243	0.0247934	0.0227273	0.0289256	0.916667	0.0277008	0.0249307	0.0277008	0.9	0.0585938	0.0341797	0.0878906	0.583333
1915002	0.0289256	0.0242769	0.035124	0.839286	0.065097	0.0401662	0.098338	0.617021	0.146484	0.0673828	0.251953	0.46
1922790	0.0268595	0.0222107	0.0330579	0.826923	0.033241	0.0270083	0.0415512	0.8125	0.210938	0.0458984	0.337891	0.217593
1929465	0.0278926	0.0232438	0.0340909	0.833333	0.0484765	0.0311634	0.0623269	0.642857	0.148438	0.113281	0.21875	0.763158
1934088	0.035124	0.0222107	0.0454545	0.632353	0.0277008	0.0249307	0.0277008	0.9	0.0761719	0.0410156	0.123047	0.538462
1939551	0.0258264	0.0211777	0.0258264	0.82	0.0263158	0.0256233	0.0277008	0.973684	0.0585938	0.0429688	0.0820312	0.733333
1948001	0.0258264	0.0211777	0.0258264	0.82	0.0277008	0.0249307	0.0277008	0.9	0.146484	0.0673828	0.234375	0.46
1954197	0.0227273	0.0222107	0.0237603	0.977273	0.0290859	0.0263158	0.034626	0.904762	0.0839844	0.0595703	0.123047	0.709302
1962202	0.0227273	0.0222107	0.0237603	0.977273	0.0263158	0.0256233	0.0277008	0.973684	0.0449219	0.0361328	0.0625	0.804348
1967746	0.0227273	0.0222107	0.0237603	0.977273	0.033241	0.0304709	0.0387812	0.916667	0.115234	0.0361328	0.185547	0.313559
1973289	0.0258264	0.0237603	0.0299587	0.92	0.0387812	0.0277008	0.0498615	0.714286	0.0683594	0.0332031	0.0917969	0.485714
1978912	0.0227273	0.0222107	0.0237603	0.977273	0.0277008	0.0249307	0.0277008	0.9	0.0703125	0.0458984	0.109375	0.652778
1985594	0.0227273	0.0222107	0.0237603	0.977273	0.0290859	0.0263158	0.034626	0.904762	0.0429688	0.0341797	0.0546875	0.795455
1991679	0.0237603	0.0216942	0.0237603	0.913043	0.0429363	0.0256233	0.0567867	0.596774	0.150391	0.0712891	0.255859	0.474026
1997990	0.0227273	0.0222107	0.0237603	0.977273	0.0720222	0.0380886	0.120499	0.528846	0.214844	0.0498047	0.341797	0.231818
2002127	0.0227273	0.0222107	0.0237603	0.977273	0.112188	0.0429363	0.18144	0.382716	0.115234	0.0361328	0.167969	0.313559

## Sheet: Fig 3C
CHROM	BIN_START	PI_MAK	TAJ_MAK	PI_SASC	TAJ_SASC	PI_Ugi	TAJ_Ugi
contig_947	20001	0.000203805	0.252607	0.000159886	0.26417	6.69355e-05	-0.65526
contig_947	25001	0.000294292	-1.41185	0.000276245	-0.478605	0.0001121	-1.45486
contig_947	30001	0.000444004	-0.898025	0.000399732	-0.468124	0.00041372	0.157577
contig_947	35001	0.000393658	-1.68482	0.000616501	0.246593	0.000150403	0.0219985
contig_947	40001	0.000664905	-1.6951	0.000450925	-0.854685	0.000433871	-0.875437
contig_947	45001	0.000678224	-1.5949	0.000534282	-0.809931	0.000860887	0.784579
contig_947	50001	0.000746512	-1.07428	0.000591181	-1.26472	0.00103589	0.540246
contig_947	55001	0.000374207	-2.00482	0.000268279	-2.00861	0.000719758	0.374283
contig_947	60001	0.00132347	-1.03426	0.000852347	-0.969033	0.00127379	0.402138
contig_947	65001	0.000662368	-1.02782	0.000629587	-1.43935	0.000986694	0.570015
contig_947	70001	0.000539746	-1.76882	0.000320057	-0.746882	0.000179839	-1.40455
contig_947	75001	0.000458985	-1.43117	0.000423329	-1.16206	0.000117339	0.364476
contig_947	80001	0.000884989	-1.13698	0.000938834	-0.0462224	0.000628226	0.17439
contig_947	85001	0.000282664	-1.31454	0.000288478	-1.68166	0.00052379	0.953009
contig_947	90001	0.000513531	-0.955023	0.000498435	-0.147368	0.000553629	-0.228552
contig_947	95001	0.000562791	-1.54672	0.000606543	-1.31924	0.000460887	0.948021
contig_947	100001	0.000561522	0.328659	0.000640683	0.111329	0.00071129	1.34985
contig_947	105001	0.00060444	-0.996655	0.000655477	-0.263795	0.00055	1.69396
contig_947	110001	0.000450317	-1.35186	0.000485064	-0.68089	0.000565726	1.26895
contig_947	115001	0.000488372	-1.7794	0.000331152	-0.916917	0.000133871	-0.823065
contig_947	120001	0.000677378	-1.28235	0.000564723	-0.275366	0.000583468	0.216085
contig_947	125001	0.000389218	-1.70206	0.000539972	-0.170109	0.000243952	0.575656
contig_947	130001	0.000424313	-1.20588	0.00071266	-0.208664	0.000328226	0.863801
contig_947	135001	0.000598309	-0.890218	0.000590612	-0.556093	0.000652016	1.40533
contig_947	140001	0.00097167	-1.00223	0.00119033	0.000862106	0.00104758	1.66897
contig_947	145001	0.000450317	-0.756074	0.000596871	0.139706	0.00045121	1.44461
contig_947	150001	0.000243552	-1.92832	0.000237838	-1.67275	0.000462097	0.958147
contig_947	155001	0.00066723	-1.01133	0.000536842	-0.798393	0.000663306	1.04813
contig_947	160001	0.000378858	-1.27624	0.000274253	-1.06261	0.000445565	0.363665
contig_947	165001	0.000821579	-1.21527	0.000545092	-1.19899	0.000823811	-0.0754242
contig_947	170001	0.00055519	-1.25771	0.000499573	-0.390078	0.000525819	0.261789
contig_947	175001	0.000948837	-0.975062	0.000902134	-0.467133	0.000900403	2.05764
contig_947	180001	0.00129438	-0.706085	0.00124275	0.196485	0.000911399	0.575936
contig_947	185001	0.000571046	-1.11723	0.000817923	-0.317238	0.000758871	2.72408
contig_947	190001	0.00126279	-0.483108	0.00114225	-0.597099	0.000979032	1.0449
contig_947	195001	0.00118879	-0.258066	0.00121878	0.227335	0.000834677	1.67574
contig_947	200001	0.000419873	-0.25408	0.000353627	-0.515479	0.000549194	2.36832
contig_947	205001	0.000508457	0.310053	0.00036899	-0.677413	0.000596774	1.50286
contig_947	215001	0.000473996	0.0905934	0.000485917	-0.676545	0.000692339	2.88543
contig_947	220001	0.000851163	-0.521592	0.000773826	-0.143105	0.000327823	0.859443
contig_947	225001	0.000654757	0.0533904	0.000620768	0.568695	0.000525	1.48469
contig_947	230001	0.000986047	-0.223325	0.000840114	-0.0642539	0.000908065	1.68597
contig_947	235001	0.000885246	0.675657	0.000825638	0.513388	0.000904435	0.990874
contig_947	240001	0.00101268	0.942917	0.000681081	-0.148414	0.00103427	1.60594
contig_947	245001	0.000547992	-0.806843	0.000477667	-1.21025	0.00046371	-0.206922
contig_947	250001	0.000389641	-1.06734	0.000334851	-0.893507	0.000354032	-0.896568
contig_947	255001	0.000780789	-0.485287	0.000729445	-0.906762	0.000716935	0.102659
contig_947	260001	0.000369556	-1.68141	0.000410242	-1.36889	0.000377823	-0.978818
contig_947	265001	0.00055518	-0.775935	0.000622475	-0.593049	0.000735081	0.45162
contig_947	270001	0.000493658	-0.318458	0.000390043	-0.544156	0.000452016	0.412271
contig_947	275001	0.000379281	-1.41053	0.000533428	-0.813777	0.000443548	2.11029
contig_947	280001	0.000229175	-1.99761	0.000417923	-1.1879	0.000298387	0.541283
contig_947	285001	0.000320719	-1.88069	0.000270555	-1.63708	0.000591935	0.265286
contig_947	290001	0.000766808	-1.11006	0.000867141	-1.28676	0.000854032	0.0391472
contig_947	295001	0.000210148	-2.0893	0.000182077	-1.69799	0.000422177	0.187469
contig_947	300001	0.000390698	-1.69631	0.000457468	-0.998861	0.000132661	-1.99371
contig_947	305001	0.000107822	-2.12053	0.000159317	-1.67679	0.000445565	-0.00953377
contig_947	310001	0.000218182	-1.69451	0.000238691	-1.30774	0.000409677	-0.255476
contig_947	315001	0.000339958	-1.46371	0.000404836	-1.08931	0.000560484	-0.82323
contig_947	320001	0.00036723	-1.01183	0.000571835	-0.808886	0.000625806	-0.0999165
contig_947	325001	0.000373996	0.0470003	0.000477383	0.337574	0.000554032	0.361022
contig_947	330001	0.000313531	-0.931309	0.000338265	-0.871898	0.000581855	1.39046
contig_947	335001	0.000533192	-1.14305	0.000475676	-0.00212062	0.000647581	0.949249
contig_947	340001	0.000154334	-1.6237	0.000241536	-1.48416	0.000257661	1.68596
contig_947	345001	0.000206765	-2.00548	0.00015761	-1.68971	0.000384677	-0.0950511
contig_947	350001	0.000322622	-1.07909	0.00033229	-0.00770725	0.000491532	-0.318107
contig_947	355001	0.000408668	-1.72166	0.000343108	-1.54015	0.000525	-0.123642
contig_947	360001	0.000289218	-0.597802	0.000262304	-0.220211	0.000467742	1.0054
contig_947	365001	0.000375476	-0.966607	0.000627881	-0.38815	0.000764919	0.602224
contig_947	370001	0.000233408	-1.5906	0.000170413	-1.77839	0.000583871	-0.0651968
contig_947	375001	0.000149894	-1.82895	0.000244097	-1.46796	0.000559677	0.0778508
contig_947	380001	0.000211416	-1.98162	0.000176387	-1.89654	0.000806855	0.27641
contig_947	385001	0.000758562	-0.934599	0.000866638	0.288227	0.00120323	0.35209
contig_947	390001	0.000454334	-0.735467	0.000514083	0.240985	0.000495968	0.335891
contig_947	395001	0.000731712	-0.79271	0.000841855	0.207487	0.000808526	-0.0994943
contig_947	400001	0.000910782	-0.327638	0.00121422	0.919005	0.00112137	2.01853
contig_947	405001	0.000519239	-1.07062	0.000627596	0.0447077	0.000622581	1.2036
contig_947	410001	0.000603171	-1.00135	0.000579232	0.0436636	0.000555645	0.744875
contig_947	415001	0.000250529	-1.33253	0.000233001	-1.34696	0.000383065	-0.437861
contig_947	420001	0.000209725	-0.94555	0.00027596	-0.480995	0.000195161	-0.574455
contig_947	425001	0.000186469	-1.74048	0.000216501	-0.232651	0.000253629	-0.418013
contig_947	430001	0.000225581	-1.65091	0.000232148	-0.0633692	0.000341129	1.00327
contig_947	435001	0.00037019	-0.995594	0.00059175	-0.137778	0.000283871	-0.132918
contig_947	440001	0.000207822	-1.75555	0.00025633	-0.645929	0.00032621	-0.179321
contig_947	445001	0.000350529	-1.26798	0.000347084	-1.03329	0.000366935	0.161582
contig_947	450001	0.000229387	-1.76781	0.000299004	-1.87015	0.000764113	0.598153
contig_947	455001	0.000197047	-2.43854	0.000337432	-2.1347	0.000687595	0.621267
contig_947	460001	0.00011649	-2.18614	0.000104694	-2.23139	0.00039759	-0.298782
contig_947	465001	0.000219662	-1.93932	0.000224751	-1.74935	0.000956452	0.944112
contig_947	470001	0.000116068	-2.06339	0.00017155	-2.06076	8.26613e-05	-1.47375
contig_947	475001	9.15433e-05	-0.716116	0.000127738	-1.4919	0.000130645	-0.864053
contig_947	480001	0.00020592	-1.44067	0.000204552	-1.33434	0.00036129	0.596927
contig_947	485001	0.000208034	-1.99897	0.000183215	-1.85332	0.0003	-1.00712
contig_947	490001	0.000238055	-1.84497	0.000313514	-1.80477	0.000291935	-1.06239
contig_947	495001	0.000124736	-2.00331	8.42105e-05	-2.24538	0.000179032	-0.748789
contig_947	500001	0.000156025	-1.78646	0.000446088	-0.681304	0.000545161	-0.274291
contig_947	505001	0.000409937	-1.62161	0.000563585	-0.844051	0.00115202	0.361984
contig_947	510001	0.000141649	-1.8861	9.95733e-05	-1.75807	0.000360887	-0.853465
contig_947	515001	0.000207188	-0.650774	0.00034936	0.135713	0.000471774	0.561125
contig_947	520001	0.000236364	-1.42274	0.000238407	-1.07805	0.000484274	-0.36028
contig_947	525001	0.000320507	-1.55745	0.000322902	-1.50642	0.000468145	0.145217
contig_947	530001	0.000179704	-1.19874	0.000173826	0.479741	0.000482661	0.244699
contig_947	535001	9.57717e-05	-1.45315	0.000116643	-0.936361	4.91935e-05	-1.54813
contig_947	540001	0.000240381	-0.969246	0.000374111	-0.0507039	0.000221371	-1.88788
contig_947	545001	0.000248837	-1.66114	0.000308108	-0.210886	0.000590726	0.258258
contig_947	550001	0.000373996	-1.55501	0.000485064	-0.46908	0.00065	0.292006
contig_947	555001	0.000424101	-1.0582	0.000618492	0.555373	0.000785887	0.708054
contig_947	560001	0.000103594	-1.36839	0.000225889	-1.17281	0.000346371	0.45628
contig_947	565001	0.000472939	-1.48365	0.000481366	-1.19448	0.000792415	0.891175
contig_947	570001	0.000698732	-0.500306	0.000565861	-0.667628	0.000841532	0.431187
contig_947	575001	0.000443763	-1.25502	0.000601138	-0.312054	0.000754032	-0.532267
contig_947	580001	0.000180562	-1.75491	0.000290783	-1.61811	0.000667387	-0.317538
contig_947	585001	0.000197463	-0.742932	0.000269701	-1.30589	0.000830242	0.931925
contig_947	590001	0.000318393	-0.66117	0.000375818	-0.865096	0.000901613	0.977503
contig_947	595001	0.000125581	-2.24017	0.000275391	-1.74829	0.000433468	0.718502
contig_947	600001	0.000244186	-0.300172	0.000245235	-0.739152	0.000595161	0.619639
contig_947	605001	0.000414799	-0.938279	0.000398862	-0.203673	0.000504032	0.391159
contig_947	610001	6.1945e-05	-1.54838	6.14509e-05	-1.63699	0.000206048	0.885258
contig_947	615001	0.00017315	-0.973328	0.000184353	-0.0768207	0.000252016	0.0400726
contig_947	620001	0.000201903	-0.70086	0.000224467	-1.40579	0.000427016	-0.437649
contig_947	625001	7.18816e-05	-1.93298	0.000136842	-1.40587	0.000364113	0.137955
contig_947	630001	0.000263425	-1.71482	0.000307539	-0.833168	0.000440323	0.775882
contig_947	635001	0.000221987	-0.842133	0.000298435	-0.292158	0.000558468	0.764218
contig_947	640001	7.29387e-05	-1.00333	0.00010128	-1.47918	0.000259274	-0.364796
contig_947	645001	0.000212896	-1.57219	0.000207681	-1.69846	0.000893548	0.9393
contig_947	650001	0.00017907	-1.43556	0.000177809	-1.5368	0.000414516	0.559864
contig_947	655001	0.000373784	-1.55592	0.000253201	-1.58282	0.000490738	-0.773573
contig_947	660001	0.000510782	0.029669	0.000460882	-0.0957612	0.0005375	0.257068
contig_947	665001	0.000682241	-0.229579	0.000557326	0.888627	0.000720565	1.87511
contig_947	670001	0.000524524	-0.574237	0.000450356	0.984285	0.000650806	0.607356
contig_947	675001	0.000920555	0.380922	0.000789758	0.119942	0.000909677	0.735343
contig_947	680001	0.000856871	0.759929	0.000861735	0.212351	0.00116452	1.0297
contig_947	685001	0.00048351	-0.585798	0.000381508	0.405822	0.000574221	-0.343599
contig_947	690001	0.000771459	0.615809	0.000701565	1.4277	0.000729839	0.425162
contig_947	695001	0.000356467	0.511202	0.000348812	1.44329	0.000360887	0.110953
contig_947	700001	0.000363002	-1.204	0.00027909	-0.0615857	0.000387097	0.840208
contig_947	705001	0.000776744	0.395784	0.000742248	0.362514	0.000668145	0.113778
contig_947	710001	0.000514588	0.0520932	0.000454054	0.554502	0.000641935	1.8431
contig_947	715001	0.000115856	-0.86395	0.000110384	-1.38069	0.000316935	-0.605411
contig_947	720001	0.00018203	-1.90754	0.00013542	-1.10984	0.000268548	-0.661985
contig_947	725001	0.000683298	1.42351	0.000655477	0.458816	0.000618145	0.417578
contig_947	730001	0.000416279	-1.3732	0.000506117	-0.102406	0.000399597	0.0173495
contig_947	735001	0.000213319	-1.56949	0.000204836	-0.358842	0.000322984	-1.0918
contig_947	740001	0.000211416	-0.610705	0.000206259	-0.749857	0.000553629	0.731058
contig_947	745001	0.000742072	-0.876488	0.000723755	0.0438878	0.000663306	0.679988
contig_947	750001	0.000215433	-0.57264	0.000211095	-0.704151	0.000324597	0.251011
contig_947	755001	0.000306131	-0.978433	0.000269132	-0.538363	0.000416129	0.573365
contig_947	760001	0.000372516	-1.15519	0.000356757	-0.182083	0.0003625	-0.262133
contig_947	765001	0.000355391	-0.885989	0.00033542	-0.343615	0.000252016	0.0400726
contig_947	770001	0.000426427	-1.04699	0.000539403	-0.786855	0.000610484	0.715987
contig_947	775001	0.0004463	-0.77668	0.000354481	0.17874	0.000368145	0.661548
contig_947	780001	0.000281818	-1.62046	0.000121195	-0.878577	0.000241129	-0.535853
contig_947	785001	0.000450317	-0.756074	0.000406552	-0.64265	0.000558065	0.761455
contig_947	790001	0.000274841	-1.77753	0.000264296	-0.578999	0.000472177	0.564163
contig_947	795001	0.000614165	-0.828653	0.00064495	-0.66421	0.000604479	-0.167253
contig_947	800001	0.000275899	-1.51272	0.000195448	-0.460411	0.000259677	-0.736241
contig_947	805001	0.000396406	-0.120503	0.000342817	-0.589999	0.000571774	-0.130539
contig_947	810001	0.000339535	-0.215101	0.000311238	-0.526684	0.000321371	0.220601
contig_947	815001	0.000380761	-1.11289	0.000426174	-0.570345	0.000236694	-0.125545
contig_947	820001	0.000760042	0.104961	0.000664865	0.509935	0.000670161	-0.118917
contig_947	825001	0.000371882	-0.559708	0.000387767	0.965444	0.000243548	-0.0514528
contig_947	830001	0.0006	-1.43038	0.000487909	-1.41893	0.0006625	-0.880565
contig_947	835001	0.000248837	-1.3433	0.000141394	-1.36285	0.000216935	0.23238
contig_947	840001	0.000475053	-1.25092	0.000368137	-0.0959328	0.00046129	-0.222135
contig_947	845001	0.000266808	-1.01868	0.000280797	-0.757136	0.000506452	0.0618371
contig_947	850001	0.000284581	-1.32889	0.000209685	0.617888	0.000318153	-0.843172
contig_947	855001	0.000363636	-0.347612	0.000341963	-0.294078	0.000385887	0.828804
contig_947	860001	0.000294715	-0.555994	0.000317212	-1.20814	0.000299194	0.55
contig_947	865001	0.000365751	-1.1899	0.000330014	-1.1332	0.000314113	-0.626676
contig_947	870001	0.000123044	-1.6766	5.09246e-05	-1.4208	2.5e-05	-1.50368
contig_947	875001	0.000201057	-1.01866	0.000178947	-1.88033	0.000513306	1.38681
contig_947	880001	0.000161945	-1.34852	0.00018293	-0.0948782	0.000158871	-0.505407
contig_947	885001	3.59408e-05	-1.57449	1.05263e-05	-1.12863	8.87097e-05	1.20043
contig_947	890001	0.000158985	-2.04333	0.000112376	-2.03216	0.00034879	0.0096945
contig_947	895001	0.000153066	-1.80697	0.000116358	-1.31605	0.000133871	-0.823065
contig_947	900001	0.000276321	-1.64866	0.000190612	-0.897727	0.000340726	0.99891
contig_947	905001	0.000367653	-1.78579	0.000232148	-1.35284	0.000293952	0.493341
contig_947	910001	0.000325581	-1.39596	0.000218777	-0.63156	0.000224194	0.324603
contig_947	915001	0.000340803	-1.79873	0.000152205	-2.17399	0.000368952	0.669151
contig_947	920001	0.000284144	-1.11846	0.000287624	-1.19244	0.000422177	0.623995
contig_947	925001	0.000358985	-1.37202	0.000202276	-1.35157	0.000379435	0.266215
contig_947	930001	0.000216068	-1.55199	0.000187767	-1.65877	0.000259274	-0.739617
contig_947	935001	0.000221142	-1.81303	0.000152774	-0.922088	0.00036129	-0.271247
contig_947	940001	0.000308245	-1.1638	0.000222475	-1.41952	0.000315323	0.163581
contig_947	945001	0.000253066	-1.48895	0.000258321	-0.25785	0.000356452	1.16889
contig_947	950001	0.000277595	-1.62608	0.000261762	-0.515723	0.000183073	-1.05182
contig_947	955001	8.01268e-05	-1.85484	0.00015761	-0.416303	0.000200806	0.0274393
contig_947	960001	0.000139958	-2.03669	6.14509e-05	-1.63699	0.000200806	0.0274393
contig_947	965001	8.96406e-05	-2.11574	4.21053e-05	-1.88258	2.41935e-05	-0.782954
contig_947	970001	0.000209514	-1.59373	0.000229018	-0.534772	0.000269355	-0.655235
contig_947	975001	0.000273784	-1.18443	0.000236415	-0.464869	9.03226e-05	-0.182102
contig_947	980001	0.000369979	-2.01916	0.000275676	-0.483386	0.0004375	-0.0648018
contig_947	985001	0.000261311	-1.26387	0.000232432	-0.502509	0.000229032	-0.992762
contig_947	990001	0.00014926	-1.19972	0.000105263	-0.580516	0.000143145	0.886582
contig_947	995001	0.000182875	-1.76337	0.000262589	-0.217522	0.000124597	-0.940906
contig_947	1000001	0.000260042	-1.59968	0.000172119	-1.35347	0.000413306	0.549739
contig_947	1005001	0.0002	0.204294	0.000195733	-0.457333	0.000281048	-0.557352
contig_947	1010001	0.000133827	-1.04082	0.000177809	-1.01871	0.000235081	0.462938
contig_947	1015001	0.000227696	-1.35276	0.000200853	-1.20049	0.000224194	-0.260654
contig_947	1020001	0.000328541	-1.47492	0.000276529	0.013694	0.000368952	0.178458
contig_947	1025001	0.000355603	-0.884743	0.000336558	-1.2777	0.000550806	0.340738
contig_947	1030001	0.000621142	-0.654798	0.000534566	-0.808649	0.000710484	0.327473
contig_947	1035001	0.000213531	-1.72192	0.000112945	0.356779	5.44355e-05	0.146756
contig_947	1040001	0.000215433	-0.57264	0.000169844	0.418149	0.000223387	-0.26937
contig_947	1045001	7.01903e-05	-1.4437	1.05263e-05	-1.12863	3.75e-05	-1.72954
contig_947	1050001	0.000104863	-1.62044	4.21053e-05	-1.88258	0.000244355	0.580779
contig_947	1055001	0.000238055	-1.41197	0.000174111	-0.69125	0.000184274	-0.182625
contig_947	1060001	0.000121776	-1.17139	7.42532e-05	0.811345	0.000108871	0.193161
contig_947	1065001	0.000133404	-1.0454	9.50213e-05	-0.00363574	7.74194e-05	0.853336
contig_947	1070001	0.000474207	-0.185853	0.000476245	0.722495	0.000510081	0.43261
contig_947	1075001	0.000320085	-1.55949	0.000252347	-0.679394	0.000270161	-0.648484
contig_947	1080001	0.000267019	-1.22751	0.000246088	-0.373458	0.000272984	-0.235552
contig_947	1085001	8.68922e-05	-0.10139	2.10526e-05	-1.49106	0.000124597	-0.940906
contig_947	1090001	0.000306342	-0.130696	0.000454908	0.182652	0.000454839	-0.262702
contig_947	1095001	0.000243763	-1.17839	0.00018293	-0.0948782	0.000154032	0.078298
contig_947	1100001	0.000256237	-0.185976	0.000274538	-0.492947	0.000399597	0.0173495
contig_947	1105001	0.00047167	-0.200803	0.000509246	-0.557784	0.000716935	0.102659
contig_947	1110001	0.00022537	-1.08341	0.000265718	-0.567048	0.000343145	-0.0375594
contig_947	1115001	0.000489641	-1.05775	0.000506686	-1.08656	0.00035121	-0.914316
contig_947	1120001	0.000393658	-1.04673	0.00041707	-0.0781668	0.000392339	-0.655699
contig_947	1125001	0.000480338	-0.951263	0.000583784	-0.757958	0.000456048	0.0623146
contig_947	1130001	0.000441649	-0.377705	0.0004734	-0.0165269	0.000452419	0.037444
contig_947	1135001	0.000233404	-1.44159	0.00025889	-0.624416	0.000390726	0.360723
contig_947	1140001	0.000124736	-0.75122	0.000151636	-1.26606	0.00050121	0.782889
contig_947	1145001	0.000379281	-0.512585	0.000362162	0.243279	0.000454435	0.894017
contig_947	1150001	0.00045814	-0.715945	0.000559886	1.3557	0.000339113	-0.0713121
contig_947	1155001	0.000179281	-0.0587409	0.000211664	-1.2805	0.000514516	0.112546
contig_947	1160001	0.000383932	-1.09662	0.000416518	-1.11338	0.000379463	-0.586994
contig_947	1165001	0.000335518	-0.791286	0.000321764	-0.0961499	0.000307258	0.637167
contig_947	1170001	0.000393235	-1.0489	0.000312945	1.55558	0.000323387	-0.202948
contig_947	1175001	0.000542072	-0.832297	0.000602276	-0.306614	0.000529435	0.206359
contig_947	1180001	0.000368499	-1.00487	0.000471124	0.294431	0.000266129	-0.300174
contig_947	1185001	0.000363002	-0.352008	0.000334851	-1.10489	0.000330645	-0.142193
contig_947	1190001	0.000162156	-1.5642	0.00020569	-1.32573	0.000132258	-0.259499
contig_947	1195001	0.000452643	-0.543397	0.000522048	-0.267701	0.000432661	-0.0979626
contig_947	1200001	0.000305074	-1.50116	0.000254908	-1.19596	0.000406855	0.0720309
contig_947	1205001	0.000432347	-0.43252	0.00035761	-0.175622	0.000683871	1.17744
contig_947	1210001	0.000553277	-0.931724	0.000506686	-0.570819	0.000406048	0.488984
contig_947	1215001	0.000228753	-1.05769	0.000139403	-0.0525873	0.000267339	0.20569
contig_947	1220001	0.000626036	-0.847169	0.000563902	-0.374747	0.000506867	-0.659919
contig_947	1225001	0.000203383	-1.63277	0.000136842	-1.40587	0.000285887	-0.839325
contig_947	1230001	0.000609725	-0.16363	0.000602845	0.802828	0.000374194	-0.498656
contig_947	1235001	0.000412896	-0.00621548	0.000426174	-0.315456	0.0004125	0.114561
contig_947	1240001	0.000156871	-1.39131	8.6202e-05	-1.32279	0.00037379	0.714766
contig_947	1245001	0.000861855	-0.526641	0.000896784	-0.309675	0.000656855	-0.749894
contig_947	1250001	0.00188097	-0.638633	0.00179602	0.0696084	0.00155202	0.276631
contig_947	1255001	0.00300233	-0.239657	0.00277752	-0.26785	0.00243387	0.326752
contig_947	1260001	0.00279915	-0.509031	0.00282817	-0.0353742	0.00229677	-0.206882
contig_947	1265001	0.00344715	-0.307639	0.00318499	-0.109142	0.00332177	0.293556
contig_947	1270001	0.00343298	-1.04547	0.00281115	-0.730022	0.00302419	0.0555197
contig_947	1275001	0.00342622	-0.516177	0.00313144	-0.532691	0.00305887	-0.140152
contig_947	1280001	0.00356152	-0.113781	0.00334737	-0.633702	0.00358105	0.538707
contig_947	1285001	0.00297674	-0.720394	0.00283272	-0.830765	0.00291532	0.476316
contig_947	1290001	0.00512833	-0.0782302	0.00479459	-0.0461356	0.00461169	0.253868
contig_947	1295001	0.00254745	-1.09425	0.00222167	-0.889394	0.00202944	-0.26099
contig_947	1300001	0.00299656	-0.0274245	0.00305396	0.0765811	0.002874	-0.227235
contig_947	1305001	0.00108478	-1.11888	0.00105036	-0.827461	0.00116169	0.219955
contig_947	1310001	0.0012833	-0.613443	0.00120996	-0.427358	0.00114234	-0.145701
contig_947	1315001	0.000637632	0.471148	0.000765576	0.0168739	0.000588306	-0.699048
contig_947	1320001	0.000853488	-0.233821	0.000848364	0.369732	0.00075121	0.533027
contig_947	1325001	0.000611839	-0.153441	0.000648364	-0.482705	0.000632661	-0.0653183
contig_947	1330001	0.000616913	-0.817982	0.000565007	-0.484776	0.000525403	-0.381016
contig_947	1335001	0.00016723	-0.678878	0.000203983	-0.368076	0.000293145	-0.784644
contig_947	1340001	0.0003	-1.21239	0.000271977	-1.29148	0.000622984	1.70032
contig_947	1345001	0.0006	-0.58321	0.000667425	0.00482988	0.000745161	0.5025
contig_947	1350001	0.000706977	-0.752464	0.000627027	-1.01737	0.000863306	0.79604
contig_947	1355001	0.000418605	-1.08469	0.000459459	-0.104765	0.00053871	0.264674
contig_947	1360001	0.00032981	-1.37427	0.000330014	-1.31333	0.000516532	0.125224
contig_947	1365001	0.000638055	-0.419577	0.000516358	-0.298682	0.000716129	0.649208
contig_947	1370001	0.000699789	-0.643546	0.000620768	0.568695	0.000650403	0.294184
contig_947	1375001	0.000367257	-1.5592	0.000371866	-1.23416	0.000520968	-0.404975
contig_947	1380001	0.000472304	-0.825899	0.000493883	-0.174012	0.000381855	-0.446151
contig_947	1385001	0.000529387	-0.886842	0.00056643	-0.0260448	0.000450806	-0.288057
contig_947	1390001	0.000446089	-0.579341	0.000422191	-0.0428681	0.000518145	0.487878
contig_947	1395001	0.000440169	-0.611806	0.000431579	-0.538705	0.000445161	-0.0122972
contig_947	1400001	0.000770825	-0.526446	0.000803414	-0.370452	0.000883871	0.376756
contig_947	1405001	0.000561522	-0.582314	0.000599431	0.153648	0.000554839	0.739348
contig_947	1410001	0.000586681	0.191713	0.00058606	0.365533	0.000736694	1.1064
contig_947	1415001	0.000341015	-0.203845	0.000524609	-0.677898	0.00044879	0.0125734
contig_947	1420001	0.000713531	1.22438	0.000651792	0.173602	0.000696371	0.542483
contig_947	1425001	0.000579493	-0.671391	0.000588905	-0.563785	0.000683468	0.472785
contig_947	1430001	0.000712909	-0.591874	0.000574395	-0.439895	0.000751613	0.535063
contig_947	1435001	0.000861311	-0.835888	0.000845519	-0.373283	0.000994758	0.383742
contig_947	1440001	8.96406e-05	-1.95832	8.19346e-05	-1.68847	0.0002125	0.176021
contig_947	1445001	0.000249683	-0.608554	0.000249787	-0.991895	0.000441532	0.786008
contig_947	1450001	0.000507004	-0.951826	0.000637331	-0.949721	0.000646403	0.0201415
contig_947	1455001	0.000489218	-1.05957	0.000421337	-1.67499	0.000464919	0.981774
contig_947	1460001	0.000603383	-0.392075	0.000663158	-0.419651	0.000558065	-0.204593
contig_947	1465001	0.000660477	-0.312843	0.000809405	0.0210497	0.00085772	0.636591
contig_947	1470001	0.000384778	-1.38555	0.000329161	-0.684129	0.000490726	0.299967
contig_947	1475001	0.000200211	-1.92782	0.000256899	-1.56118	0.000403629	0.047728
contig_947	1480001	0.00032981	-0.582048	0.000435277	-0.257831	0.000421774	0.620619
contig_947	1485001	0.000351374	-0.909659	0.000335135	0.46806	0.000316532	-0.608448
contig_947	1490001	0.000227907	-1.28829	0.000220199	-0.618117	0.000159274	-0.500283
contig_947	1495001	0.000432135	-0.849345	0.000495875	-0.410216	0.000415323	0.566615
contig_947	1500001	0.000568288	-0.719572	0.000524324	-0.255308	0.000345968	-0.947277
contig_947	1505001	0.000496617	-1.02775	0.000574111	-0.63045	0.000605645	0.344947
contig_947	1510001	0.000602114	-0.39784	0.000641252	0.688594	0.000576613	0.176255
contig_947	1515001	0.000832135	-0.153422	0.000802276	0.397723	0.00065	0.292006
contig_947	1520001	0.000685201	-0.0202441	0.000717781	-0.186838	0.000540323	0.274816
contig_947	1525001	0.000694292	0.0210704	0.000770413	0.0374876	0.000591129	0.260601
contig_947	1530001	0.000309302	-0.105734	0.000269986	-0.14762	0.00026371	0.166465
contig_947	1535001	0.000197886	-0.34672	0.000210526	-0.709528	0.000135081	-0.215711
contig_947	1540001	0.000578436	0.146493	0.00065633	0.463463	0.000497581	-0.282963
contig_947	1545001	0.000336175	-1.25872	0.000378963	0.0724856	0.000178633	-1.82786
contig_947	1550001	0.000457294	-0.898239	0.000590327	0.0291498	0.0006625	0.412892
contig_947	1555001	0.000572093	-1.22994	0.000573542	-0.538483	0.000567742	0.38712
contig_947	1560001	0.000576744	-0.683209	0.000664296	0.231538	0.000421774	-0.47061
contig_947	1565001	0.000226004	-1.64841	0.000296159	-0.640833	0.000385484	0.825003
contig_947	1570001	0.000200846	-1.47583	0.000151067	-1.73925	0.000203629	-0.48293
contig_947	1575001	0.000387526	-1.49683	0.000491921	0.14484	0.000519758	0.498932
contig_947	1580001	0.000287949	-0.60745	0.000272546	-0.509679	0.000190726	-1.01101
contig_947	1585001	0.00030444	-1.50442	0.000358748	-0.965012	0.000412097	1.07589
contig_947	1590001	0.000213742	-1.17185	0.000241821	-0.413787	0.000257661	0.101089
contig_947	1595001	0.000284778	-0.894141	0.000306686	-0.839051	0.0005	0.0212697
contig_947	1600001	0.000584778	-1.06947	0.000625889	0.297712	0.000692742	0.522881
contig_947	1605001	0.000388161	-0.897038	0.000568137	-0.469815	0.000492742	0.719094
contig_947	1610001	0.000277378	-0.687849	0.000302703	0.161565	0.000310887	0.676392
contig_947	1615001	0.000228541	-1.63346	0.000231579	-1.54719	0.000231855	-0.623282
contig_947	1620001	0.0003074	-0.459515	0.00034936	-0.544895	0.000389516	-0.0585969
contig_947	1625001	0.000530021	-0.547746	0.000599431	0.4438	0.000533468	-0.337455
contig_947	1630001	0.000565751	-1.4501	0.000622191	-0.902448	0.000860887	1.0866
contig_947	1635001	0.000405497	-1.14786	0.000522048	-0.690138	0.000682258	0.466251
contig_947	1640001	0.000698943	-0.499485	0.000715505	-0.543535	0.00106855	1.15606
contig_947	1645001	0.000548414	-0.25284	0.000570982	-0.0012596	0.000394758	-0.0191048
contig_947	1650001	0.000216068	-1.15416	0.000388913	-1.16463	0.000281048	-0.159527
contig_947	1655001	0.000445877	-1.10787	0.000376387	-0.861766	0.000628629	0.478494
contig_947	1660001	0.000217548	-1.95017	0.000112945	-1.85066	0.000370968	1.32579
contig_947	1665001	3.63636e-05	-1.87314	5.26316e-05	-2.00549	0.000356452	1.16889
contig_947	1670001	0.000428118	-0.869952	0.000414509	-1.20422	0.000381855	-0.446151
contig_947	1675001	6.80761e-05	-1.07839	4.03983e-05	-1.10204	0.000202419	0.828958
contig_947	1680001	0.000169345	-2.19745	0.000125178	-2.22068	0.00038871	1.51755
contig_947	1690001	0.000386047	-0.908633	0.000518065	-1.417	0.000639919	0.237554
contig_947	1695001	0.000382452	-0.928344	0.000352205	-1.1925	0.000677016	0.759648
contig_947	1700001	0.000527484	-0.132941	0.000441821	-1.07366	0.000585887	-0.0543065
contig_947	1705001	0.000369351	-1.57138	0.000243812	-0.751104	0.000264516	-0.315379
contig_947	1710001	0.000494301	-1.28472	0.000448098	-1.7508	0.000779473	0.414519
contig_947	1715001	0.000370825	-0.56644	0.000289331	-0.692523	0.000321371	0.220601
contig_947	1720001	0.000418605	-0.918757	0.00034936	-0.544895	0.000235887	-1.21602
contig_947	1725001	0.000292178	-1.56732	0.0002	-2.02125	0.000322984	0.235806
contig_947	1730001	0.000252008	-1.49518	0.000164438	-2.10239	0.000277016	-0.591105
contig_947	1735001	0.000305285	-0.983818	0.000277383	-1.44128	0.000442339	0.792758
contig_947	1740001	0.000305285	-1.18124	0.000386629	-1.182	0.000389919	0.353973
contig_947	1745001	0.000616279	-0.513211	0.000468298	-0.548093	0.000566532	0.117681
contig_947	1750001	0.000104863	-1.62044	6.25889e-05	-1.89777	0.000102419	-0.722406
contig_947	1755001	0.000259831	-0.522967	0.000250925	-0.327753	0.000437097	-0.0675652
contig_947	1760001	0.000259619	-1.602	0.000307824	-0.831207	0.000270968	-1.41887
contig_947	1765001	0.000177167	-2.15732	0.000136273	-2.36825	0.000279839	0.340799
contig_947	1770001	0.000284355	-1.11711	0.000357326	-1.47759	0.000641532	1.33348
contig_947	1775001	0.000501057	-1.00866	0.000388051	-1.3307	0.000427419	-0.133887
contig_947	1780001	5.41226e-05	-1.90443	6.31579e-05	-2.1022	0.000327823	-0.16582
contig_947	1785001	0.000181184	-0.897197	0.000208819	-1.04512	0.000279032	-0.574228
contig_947	1790001	0.000120085	-1.47619	4.21053e-05	-1.88258	0.00010121	0.0381608
contig_947	1795001	0.00033277	-1.35909	0.000242105	0.0443554	0.000296774	-0.0112772
contig_947	1800001	0.000157717	-2.0508	0.000130583	-1.89432	0.000227823	-0.661295
contig_947	1805001	0.000220296	-1.81767	0.000114367	-1.61826	0.00018629	-1.58968
contig_947	1810001	0.000307822	-0.967661	0.000404267	-0.69857	0.000522984	0.521039
contig_947	1815001	2.72727e-05	-1.7083	1.05263e-05	-1.12863	0.00011371	-0.547252
contig_947	1820001	0.000133404	-1.0454	8.27881e-05	-0.928069	3.50806e-05	-0.448258
contig_947	1825001	0.000211205	-1.40404	0.000120626	-1.9697	0.000181452	-0.21849
contig_947	1830001	0.000179704	-1.19874	0.000153912	-2.0388	0.000532258	2.20867
contig_947	1835001	0.000507822	-0.979568	0.000450925	-1.32423	0.00061129	0.377748
contig_947	1840001	7.75899e-05	-1.65015	0.000195164	-1.15985	0.000179032	0.466139
contig_947	1845001	0.000200846	-1.02044	0.000189474	-1.95584	0.0004	1.63959
contig_947	1850001	0.000316068	-1.29242	0.000257752	-1.70679	0.000454435	1.47502
contig_947	1855001	0.000516913	-1.08011	0.000381792	-0.596378	0.000345565	0.448677
contig_947	1860001	0.00012833	-1.39806	0.000196017	-0.846645	0.000191532	-0.0904017
contig_947	1865001	0.000248837	-1.66114	6.97013e-05	-1.13044	0.00010121	0.0381608
contig_947	1870001	0.000285427	-0.448687	0.000372988	0.484778	0.000290323	0.454116
contig_947	1875001	0.000291332	-0.848719	0.000274538	-0.492947	0.000477419	0.208775
contig_947	1880001	0.000279281	1.21081	0.000322902	0.352452	0.00047621	1.68029
contig_947	1885001	0.000127061	-1.11412	4.15363e-05	-1.56598	8.99194e-05	-0.19026
contig_947	1890001	0.000505497	-0.836927	0.000504979	-0.360645	0.00038629	-0.415754
contig_947	1895001	0.000283932	-1.30707	0.000353627	-0.774655	0.000454032	0.42746
contig_947	1900001	0.000115011	-1.52427	0.000178094	-1.01602	0.000168145	-0.387566
contig_947	1905001	0.000182875	-0.88117	0.000140541	-0.0349897	0.000246774	-0.482635
contig_947	1910001	0.000503805	0.62383	0.000418492	0.285282	0.000563306	0.797379
contig_947	1915001	0.000301903	-0.501323	0.000267141	-0.174505	0.000214919	-0.782936
contig_947	1920001	0.000161522	-0.740728	0.000227596	1.31123	0.000168952	-0.377319
contig_947	1925001	0.000252647	-0.212025	0.000171839	-0.221292	0.000199597	-0.927384
contig_947	1930001	0.000454545	-0.0332735	0.000499858	-0.388529	0.000443952	0.351513
contig_947	1935001	0.00021649	-1.70447	0.00013542	-1.85771	0.000336694	0.365049
contig_947	1940001	0.000332347	1.11019	0.00034936	-0.238081	0.000534274	1.56232
contig_947	1945001	0.000261099	-0.512269	0.000180085	-0.626615	0.000366935	0.650144
contig_947	1950001	0.00016871	-1.85358	0.000199147	-1.37526	0.000284274	0.388741
contig_947	1955001	0.000549471	-0.0123554	0.000453779	-0.621966	0.000739919	1.12515
contig_947	1960001	0.000238905	-0.679148	0.00018862	-0.916547	0.000438306	-0.366656
contig_947	1965001	0.000235095	-1.86015	0.000209104	-1.29988	0.000264919	0.17954
contig_947	1970001	0.000175687	-1.23262	0.000110669	-1.65321	0.000109274	-1.50278
contig_947	1975001	0.000387389	-0.741195	0.000322643	-0.769054	0.000591965	1.08876
contig_947	1980001	0.000106342	-1.60642	9.33144e-05	-1.23251	0.000231855	1.28561
contig_947	1985001	3.63636e-05	-1.87314	2.10526e-05	-1.49106	0.00010121	0.0381608
contig_947	1990001	0.000125159	-2.13093	0.000137411	-1.64509	0.000254839	1.64217
contig_947	1995001	0.000113108	-1.54231	9.47368e-05	-2.30003	0.000654839	1.94031
contig_947	2000001	0.000449902	-0.281502	0.000336558	-0.335	0.000545981	0.763838
contig_947	2005001	0.000278013	-0.941028	0.000264296	-0.578999	0.000349194	0.482888
contig_947	2010001	0.000367865	-0.585289	0.000260313	-1.36531	0.000445968	0.823136
contig_947	2015001	0.000330655	-0.576187	0.000359317	-0.162699	0.000361694	1.22554
contig_947	2020001	0.000185835	-1.38411	0.000200569	-1.11444	0.000325403	1.61061
contig_947	2025001	0.000159831	-1.09955	0.000139403	-0.64744	0.000204032	0.85398
contig_947	2030001	0.000246089	0.789412	0.000204552	-1.33434	0.000364516	-0.246944
contig_947	2035001	0.000153277	-0.830067	0.000199716	-1.37096	0.000257258	0.0967311
contig_947	2040001	0.000211839	-1.39964	0.000171266	-1.58633	0.000314113	-0.626676
contig_947	2045001	0.000209091	0.319707	0.000227027	-0.892134	0.000420161	1.15191
contig_947	2050001	0.000118393	-1.49222	0.000211949	-1.01882	0.000447581	0.00428323
contig_947	2055001	0.000135729	-1.32794	1.05263e-05	-1.12863	0.000135484	-0.209455
contig_947	2060001	0.000370825	-0.795046	0.00034623	-0.821476	0.000702823	0.909596
contig_947	2065001	0.000203594	-0.684833	0.000168137	-1.61002	0.000608065	0.700774
contig_947	2070001	0.000167019	-1.71027	0.000188336	-0.0262595	0.000124597	-0.378354
contig_947	2075001	0.00026723	-0.765032	0.000104694	-2.23139	0.000744355	0.232549
contig_947	2080001	0.000193446	-1.32622	0.000309246	-0.821401	0.000295161	-0.439217
contig_947	2085001	0.000570441	-0.219871	0.000596326	0.514862	0.000783065	1.01077
contig_947	2090001	9.7463e-05	-1.69056	2.10526e-05	-1.49106	0.000264516	0.836955
contig_947	2095001	0.000380127	-0.233325	0.000403983	-0.168375	0.000503226	1.30242
contig_947	2100001	0.000317759	-0.904382	0.0002367	-1.32147	0.000461694	0.485179
contig_947	2105001	0.000269767	-1.21001	0.000192888	-1.7921	0.000686307	0.884876
contig_947	2110001	0.000229387	-1.46717	7.36842e-05	-2.18053	0.000477823	-0.118181
contig_947	2115001	0.000261734	-0.80684	0.000147937	-1.76294	0.000517742	-0.165816
contig_947	2120001	0.000266385	-1.23155	0.00024495	-0.741543	0.000256048	-0.766619
contig_947	2125001	0.000204863	-1.23939	0.000184645	-0.793432	0.000240726	0.534668
contig_947	2130001	0.000322833	-1.07784	0.000227881	-0.545526	0.000406855	0.495734
contig_947	2135001	0.000669133	-0.285942	0.000564723	1.39231	0.000455645	0.0595512
contig_947	2145001	0.000302537	-1.00132	0.000155619	0.198179	0.000209274	-0.836154
contig_947	2150001	0.000183087	-1.59891	0.000110384	-1.38069	0.000365726	0.638741
contig_947	2155001	0.000287104	-1.45127	0.000313798	-0.5073	0.000502016	0.788964
contig_947	2160001	0.000583087	-0.949321	0.000567283	-0.828287	0.000844758	2.18909
contig_947	2165001	0.000308668	-1.16131	0.000305263	-0.571913	0.000453629	0.0457342
contig_947	2170001	0.000360677	-0.0543027	0.000322902	0.352452	0.000255242	-0.402808
contig_947	2175001	0.000332347	0.535264	0.000339972	1.10313	0.000195968	-0.034043
contig_947	2180001	0.000141649	-0.956058	0.000140825	-0.629382	9.95968e-05	0.00552921
contig_947	2185001	0.000312262	-1.59719	0.000345092	-1.04494	0.000264516	-1.00033
contig_947	2190001	0.000327273	-1.23097	0.000276529	-1.04692	0.000302016	0.0381394
contig_947	2195001	0.000139535	-1.73626	7.88051e-05	-0.329725	0.000153226	-0.577136
contig_947	2200001	0.000342072	-1.57963	0.0001633	-1.15583	0.000295968	-0.0188797
contig_947	2205001	0.000335941	-0.539557	0.000276245	0.413697	0.00038871	0.343847
contig_947	2210001	0.000360042	-1.49796	0.000460882	0.223834	0.000327823	-0.816447
contig_947	2215001	0.000173784	-1.82127	0.000110669	-1.37761	5e-05	-1.88876
contig_947	2220001	0.000415433	-1.24623	0.000358748	-0.742241	0.000595565	0.286373
contig_947	2225001	0.000427061	-1.55512	0.000320057	-0.746882	0.000498387	-0.526946
contig_947	2230001	0.000506131	-0.250049	0.000390043	0.0699064	0.000722177	-0.305557
contig_947	2235001	0.000174207	-1.81857	0.000114083	-2.16668	0.000165726	-0.418307
contig_947	2240001	0.000605708	-1.49806	0.000522617	-0.00582071	0.000621371	0.137363
contig_947	2245001	0.000208668	-0.954465	9.50213e-05	-0.00363574	0.000351613	0.0333214
contig_947	2250001	0.000541034	0.2536	0.000521195	-0.868904	0.000483883	-0.0700183
contig_947	2255001	0.000539958	-0.841388	0.000530868	0.347231	0.000402419	-0.305218
contig_947	2260001	0.000490275	-0.551093	0.000478236	0.343457	0.000466935	0.99865
contig_947	2265001	0.000367051	-1.72269	0.000295602	-1.32101	0.000369372	-0.468371
contig_947	2270001	0.000211628	-1.73313	0.000172404	-0.228504	0.0002875	-1.09279
contig_947	2275001	0.000158562	-1.91821	0.000159317	-1.67679	0.000319355	-0.587183
contig_947	2280001	0.000297252	-1.39561	0.000216216	-0.982967	0.000191935	-0.609322
contig_947	2285001	0.000549049	-0.802298	0.000452347	-0.417141	0.000517742	-0.165816
contig_947	2290001	0.000774841	-0.365601	0.000693314	-0.0932873	0.000743548	0.228728
contig_947	2295001	0.000258985	-1.0729	0.000358748	-0.742241	0.000315323	0.163581
contig_947	2300001	0.00089973	-0.136585	0.00116983	0.777075	0.00112427	0.176918
contig_947	2305001	0.000571459	-0.857532	0.000562447	-0.497016	0.000642742	-0.640758
contig_947	2310001	0.000266173	-1.56606	0.000152205	-1.73063	0.000314516	0.155979
contig_947	2315001	0.000404651	-1.15194	0.000421337	-0.816073	0.000795968	0.477047
contig_947	2320001	0.000502351	-1.30519	0.000474548	-0.262909	0.000710905	0.123747
contig_947	2325001	0.000419027	-1.6833	0.000342532	-1.24517	0.000689113	-0.249114
contig_947	2330001	0.000323256	-1.54421	0.00029872	-0.289768	0.000366532	0.158207
contig_947	2335001	0.000854757	-0.854902	0.000638976	-0.52272	0.000966935	0.49095
contig_947	2340001	0.000664905	-0.772732	0.000462873	-0.0831557	0.000553629	0.0427066
contig_947	2345001	0.000190275	-1.98231	0.000245804	-0.376147	0.000272984	-0.235552
contig_947	2350001	0.000198111	-0.0596434	0.00018834	0.026531	0.000182661	-0.203119
contig_947	2355001	0.000669979	-0.611944	0.000754765	0.999443	0.000887903	0.174688
contig_947	2360001	0.00019408	-1.96144	7.19772e-05	-1.7962	8.42742e-05	-1.45326
contig_947	2365001	0.000329598	-1.21821	0.000321764	0.341698	0.000473387	-0.423539
contig_947	2370001	0.000427273	-1.04292	0.000407112	-0.146803	0.000579839	-0.0869774
contig_947	2375001	0.000753488	1.45984	0.000702703	1.4349	0.000571774	-0.584991
contig_947	2380001	0.000373996	-0.776359	0.000381508	0.00529374	0.000347177	0.463882
contig_947	2385001	0.000298732	-0.797436	0.000244097	0.0659003	0.000459274	-0.234812
contig_947	2390001	0.000600634	-0.580483	0.000576956	-0.213089	0.000629032	0.178746
contig_947	2395001	0.000948414	0.102212	0.00101394	0.604332	0.000924194	0.800133
contig_947	2400001	0.000307822	-1.48706	0.000248364	-0.712858	0.000417339	-0.749209
contig_947	2405001	0.000501268	-1.57402	0.000416785	-0.0801278	0.000298387	-1.01817
contig_947	2410001	0.000294503	-0.889745	0.00027909	0.444475	0.000364919	0.631138
contig_947	2415001	0.000284989	-1.98939	0.000159317	-2.00459	0.000381855	-1.15641
contig_947	2420001	0.000420085	-2.11599	0.000269417	-0.152997	0.000856452	-0.618496
contig_947	2425001	0.000321787	-1.25162	0.000291607	-0.349526	0.000356855	-0.304663
contig_947	2430001	0.000597935	-0.712441	0.000540825	1.2114	0.000474597	-1.59557
contig_947	2435001	0.000627907	-0.463212	0.000687624	0.101391	0.000491532	-0.318107
contig_947	2440001	0.000345032	-1.29618	0.000301849	-0.597758	0.000346783	-0.368471
contig_947	2445001	0.000356025	-0.660687	0.000452916	-0.146183	0.000287097	-0.506723
contig_947	2450001	0.000863636	-1.10944	0.000952205	0.000642931	0.000725403	-1.16811
contig_947	2455001	0.000297252	-1.39561	0.000394879	-0.753524	0.000310887	-0.307581
contig_947	2460001	0.000513531	-1.09391	0.000545946	-0.137578	0.000407661	-0.269293
contig_947	2465001	0.000248203	-1.66461	0.000119203	-0.364945	0.000244355	-0.864502
contig_947	2470001	0.000481607	-1.34334	0.000586629	-0.163847	0.000447177	-0.310876
contig_947	2475001	0.00059556	-1.35312	0.000508677	0.20677	0.000647177	-0.227795
contig_947	2480001	0.000203594	-2.02175	0.000203414	-0.776742	0.000172177	-0.822881
contig_947	2485001	0.000338078	-1.58128	0.000392034	-0.250738	0.000333871	-0.477821
contig_947	2490001	0.0004926	0.546174	0.000542248	1.22217	0.000470565	1.02903
contig_947	2495001	0.000506765	-1.55539	0.00053798	-1.22635	0.000487903	-0.0547942
contig_947	2500001	0.000506131	-0.662879	0.000647511	0.415442	0.000352419	-1.31541
contig_947	2505001	0.000395137	-1.57702	0.000255477	-0.94882	0.000681855	-0.949317
contig_947	2510001	0.000531943	-1.14125	0.000706443	-0.219923	0.000544381	-0.494203
contig_947	2515001	0.00111015	-0.238742	0.00108193	-0.180112	0.00091371	0.0753367
contig_947	2520001	0.000806131	-0.083305	0.000930868	0.721377	0.000773387	-0.283569
contig_947	2525001	0.000866385	0.803165	0.00104353	1.48487	0.000530242	-1.11548
contig_947	2530001	0.0004385	-1.77788	0.00045889	-0.37884	0.000573452	-1.18608
contig_947	2535001	0.00069852	-1.30818	0.000560455	-0.857389	0.000394355	-0.643022
contig_947	2540001	0.000717336	-1.4925	0.000833001	-1.12059	0.00120121	0.934512
contig_947	2545001	0.000503171	-1.25961	0.00049872	-0.611371	0.00097379	0.303955
contig_947	2550001	0.000615222	-1.46943	0.000524893	-0.676538	0.000546371	-0.267757
contig_947	2555001	0.000311839	-1.71702	0.00023926	-1.49857	0.000281855	-0.869704
contig_947	2560001	0.000476533	-1.47034	0.000325747	-1.33656	0.000679032	0.448826
contig_947	2565001	0.000764693	-1.20613	0.000635277	0.0838117	0.000626613	0.817405
contig_947	2570001	0.000362156	-1.60592	0.000290469	-1.17443	0.00021129	0.160651
contig_947	2575001	0.00028203	-2.19065	0.000345377	-1.53471	0.000237097	-0.925257
contig_947	2580001	0.000335101	-1.48308	0.000512102	1.57806	0.000175	-1.15926
contig_947	2585001	0.0007074	-0.46665	0.000782077	0.552916	0.000406452	-1.36815
contig_947	2590001	0.00130402	0.448505	0.00137838	1.73829	0.00107137	0.270767
contig_947	2595001	0.00113319	0.756315	0.00112034	1.83101	0.000711694	-0.148328
contig_947	2600001	0.000516913	-1.32079	0.000414794	-0.636955	0.000620968	-0.124339
contig_947	2605001	0.000380127	-0.233325	0.000380085	0.39387	0.000422177	-0.169811
contig_947	2610001	0.000731514	-0.522975	0.000779516	-0.458099	0.000902016	0.701148
contig_947	2615001	0.000518393	-1.07407	0.000413656	-0.643616	0.000641935	-0.018509
contig_947	2620001	0.000658351	-1.42472	0.000667141	-0.402675	0.000633871	-0.290829
contig_947	2625001	0.00071945	-1.15573	0.000572973	0.00958393	0.000568548	-0.600272
contig_947	2630001	0.000719662	-0.41904	0.00066771	0.0061899	0.000320161	-1.10955
contig_947	2635001	0.000962156	-0.160507	0.000922902	0.067783	0.000711694	-0.530447
contig_947	2640001	0.00068055	-0.570901	0.000807966	-0.00506373	0.000358871	-1.94233
contig_947	2645001	0.000286258	-1.45591	0.000252347	-0.972512	9.75806e-05	-1.62918
contig_947	2650001	0.000200846	-1.47583	0.000259175	0.229026	0.000142339	-0.715471
contig_947	2655001	0.000313953	-0.928616	0.00054936	0.464282	0.000214919	-0.360896
contig_947	2660001	0.000608245	-0.851638	0.000657752	-0.44269	0.000239919	-1.6141
contig_947	2665001	0.000463856	-0.682326	0.000493883	0.856027	0.000200403	-1.23241
contig_947	2670001	0.000708668	-0.610663	0.000838122	0.116873	0.000329839	-1.0487
contig_947	2675001	0.000871882	0.171985	0.000683357	0.935053	0.000468952	-0.685945
contig_947	2680001	0.00122135	1.0684	0.000883642	-0.0762085	0.000897177	0.956491
contig_947	2685001	0.000314588	-1.30054	0.000340825	-0.855691	0.000452823	-0.773068
contig_947	2690001	0.000536786	-0.855024	0.000548222	0.457078	0.000294355	-1.04581
contig_947	2695001	0.000249894	-1.33657	0.000354765	-0.767452	0.000406452	-0.566958
contig_947	2700001	0.000584778	-0.648664	0.000457752	-0.385501	0.000560484	-0.191525
contig_947	2705001	0.000235729	-2.22749	0.000261451	-1.68665	0.000415726	0.138864
contig_947	2710001	0.000670402	-1.30335	0.000660882	-0.599791	0.00107702	0.931458
contig_947	2715001	0.000336786	-1.17879	0.00030697	-0.55899	0.00091129	-0.117097
contig_947	2720001	0.000394292	-2.00789	0.000280797	-1.72077	0.00033871	-1.20608
contig_947	2725001	0.000525793	-1.39384	0.000542817	-1.20774	0.000692742	-0.011949
contig_947	2730001	0.000408034	-1.5244	0.000266287	-1.3275	0.000512903	0.102405
contig_947	2735001	0.00114376	0.121336	0.00092091	0.246513	0.00137097	1.08832
contig_947	2740001	0.000989641	-0.871587	0.000782947	-0.96142	0.000715726	-0.514311
contig_947	2745001	0.000872304	-0.904783	0.000986629	-0.195092	0.00154556	0.695489
contig_947	2750001	0.00100486	-0.640075	0.00096899	0.883861	0.000727823	-1.16041
contig_947	2755001	0.000983721	-1.05353	0.00104497	-0.150783	0.000710887	-1.10138
contig_947	2760001	0.00177829	0.396742	0.00153068	0.173756	0.00150135	-0.136039
contig_947	2765001	0.00104397	-0.534228	0.0011266	0.0983075	0.000619355	-0.899957
contig_947	2770001	0.00110211	-0.485024	0.00105377	0.35662	0.000813306	-0.306717
contig_947	2775001	0.000689031	-1.73222	0.000672313	-0.800382	0.000550855	-1.19221
contig_947	2780001	0.00112283	-0.630581	0.00129531	0.620248	0.000702823	-1.00637
contig_947	2785001	0.00101099	-1.1404	0.00105263	-0.725339	0.00101411	-0.249575
contig_947	2790001	0.00102812	-0.77401	0.000867728	-0.550768	0.000924597	-0.237852
contig_947	2795001	0.00096871	-1.23565	0.000830725	-0.69704	0.000759274	-0.340044
contig_947	2800001	0.000667865	-1.00918	0.000352205	-1.63042	0.000670565	1.09377
contig_947	2805001	0.00116596	-1.01689	0.000947937	-0.454439	0.000854032	-0.626522
contig_947	2810001	0.000604651	-1.78754	0.00054111	-0.599017	0.000435081	-0.38694
contig_947	2815001	0.00102474	-0.782588	0.000629303	0.0533975	0.000753629	-1.07831
contig_947	2820001	0.000669556	-0.613586	0.000588336	-0.738557	0.000745968	-0.716764
contig_947	2825001	0.00093277	-0.835177	0.000330583	-1.93534	0.000293145	-1.77895
contig_947	2830001	0.00106364	-0.481018	0.000610811	-1.19592	0.000829839	-0.566219
contig_947	2835001	0.00123962	0.0670979	0.000889919	0.163228	0.000831549	-0.100719
contig_947	2840001	0.00173869	-0.557443	0.00159488	0.678357	0.00188266	0.414547
contig_947	2845001	0.00137731	0.297958	0.00149573	0.155486	0.00176008	1.10736
contig_947	2850001	0.00133235	-0.505954	0.00193286	0.805791	0.0023	1.1676
contig_947	2855001	0.00109345	-0.608342	0.00109047	0.485251	0.000850403	-0.494956
contig_947	2860001	0.000647992	-1.53293	0.000498151	-0.972747	0.000444758	-1.80933
contig_947	2865001	0.00116998	-0.861781	0.0011744	-0.175118	0.00121976	0.784975
contig_947	2870001	0.000848414	-0.397035	0.000815647	0.457977	0.000665726	-0.868291
contig_947	2875001	0.000529598	-1.56771	0.000319203	-1.52525	0.000692339	-0.234716
contig_947	2880001	0.000613953	-0.68413	0.000486486	0.066309	0.000855242	0.757837
contig_947	2885001	0.00059852	-1.34349	0.000550498	-1.04612	0.000357258	-0.614718
contig_947	2890001	0.00107315	-0.659812	0.00112603	0.42425	0.00103629	-0.179017
contig_947	2895001	0.00122347	-0.38316	0.00101994	-0.0717109	0.000859677	-0.130267
contig_947	2900001	0.00124292	-0.529161	0.0014697	-0.0139872	0.00115444	0.037336
contig_947	2905001	0.00110782	-0.245254	0.00103926	0.133032	0.00086371	-0.289684
contig_947	2910001	0.00272359	-0.437852	0.00236826	0.156075	0.00169892	-0.353172
contig_947	2915001	0.00126723	-1.01474	0.001501	0.177311	0.00104839	0.587811
contig_947	2920001	0.00123235	-0.361329	0.00112575	0.423295	0.0012871	0.810089
contig_947	2925001	0.00111226	-1.19336	0.00117525	0.589433	0.000875806	-0.406926
contig_947	2930001	0.00127252	-0.551284	0.00123129	0.118425	0.000671371	-0.113186
contig_947	2935001	0.00132727	-0.33368	0.00135505	-0.480294	0.000914113	-0.427216
contig_947	2940001	0.000989006	-1.4987	0.000911807	-0.566221	0.0007	-0.8835
contig_947	2945001	0.00159514	-0.604823	0.00159687	0.683512	0.000964516	-0.543143
contig_947	2950001	0.00105353	-0.956715	0.00103158	0.107252	0.00163669	-0.110608
contig_947	2955001	0.00131628	-0.260083	0.00114879	0.0189524	0.0010254	-0.726776
contig_947	2960001	0.000716913	-1.43147	0.000516358	-1.13264	0.00063871	-1.14294
contig_947	2965001	0.000978682	-0.412006	0.000925462	-0.180148	0.000762941	0.107975
contig_947	2970001	0.00105687	-0.879001	0.00121735	-0.181632	0.00129113	-0.253955
contig_947	2975001	0.000989852	-0.871051	0.000804267	0.181783	0.00100484	0.222226
contig_947	2980001	0.00128879	-0.112948	0.00121735	1.14772	0.000931048	1.11694
contig_947	2985001	0.00160402	-0.0110497	0.00156529	0.211411	0.00118347	0.126072
contig_947	2990001	0.000966596	-1.24042	0.0011138	-1.01727	0.00106855	-0.719337
contig_947	2995001	0.00108393	-1.1874	0.00103044	-1.12848	0.00125444	0.0365335
contig_947	3000001	0.00198203	-0.146732	0.00190356	0.389947	0.00163952	-0.30021
contig_947	3005001	0.00163108	-0.467744	0.0015377	0.146341	0.00160081	0.0262708
contig_947	3010001	0.00196448	0.146272	0.00174566	0.509351	0.00165242	0.262632
contig_947	3015001	0.00196533	0.75983	0.00187596	1.08853	0.00164637	0.129189
contig_947	3020001	0.00108245	-0.979431	0.000796586	-0.806956	0.00119597	0.164277
contig_947	3025001	0.000722507	0.103322	0.000820041	-0.0179714	0.000502468	-0.83503
contig_947	3030001	0.00128626	0.121452	0.000840398	0.126075	0.00131331	0.522918
contig_947	3035001	0.00283775	1.29904	0.00293941	1.88107	0.00309545	1.46256
contig_947	3040001	0.0014685	0.342772	0.00145835	0.639988	0.00171976	0.841145
contig_947	3045001	0.00102791	-1.02742	0.00112489	0.250067	0.00106331	-0.093065
contig_947	3050001	0.00105687	-1.10966	0.00102333	0.436109	0.000852823	-0.156351
contig_947	3055001	0.000938478	-1.48975	0.00100256	0.00986039	0.000796774	-0.816465
contig_947	3060001	0.00210677	0.821967	0.00137326	-0.439768	0.00113105	-1.39384
contig_947	3065001	0.000993658	-0.199527	0.000779801	-0.860998	0.00146613	0.0641662
contig_947	3070001	0.000542918	-1.22449	0.000559033	-0.863452	0.000627419	-0.524474
contig_947	3075001	0.000572093	0.111709	0.000568137	-0.657372	0.00067379	-0.101726
contig_947	3080001	0.000558774	-1.04372	0.000721764	-0.353617	0.000343154	-0.89516
contig_947	3085001	0.000593869	-1.15286	0.000657183	-0.445115	0.000370161	-0.52629
contig_947	3090001	0.00103425	-0.758462	0.000948222	-0.453559	0.000769355	-0.106478
contig_947	3095001	0.00130529	-0.286312	0.00122674	0.577982	0.000979435	-0.359902
contig_947	3100001	0.00107061	-0.666245	0.000930014	-0.50989	0.000831452	-0.56063
contig_947	3105001	0.00132579	-0.760649	0.00109417	0.69592	0.00122863	1.27367
contig_947	3110001	0.00235011	0.474509	0.00195761	0.860882	0.00142984	1.51297
contig_947	3115001	0.00144487	-0.657069	0.0013138	-0.167041	0.000807661	0.0551673
contig_947	3120001	0.00148076	-0.274024	0.0015229	-0.000761164	0.00104637	-0.669445
contig_947	3125001	0.0014517	0.155659	0.00144814	0.626997	0.00141263	0.766874
contig_947	3130001	0.000603594	-1.32698	0.000501849	-0.786699	0.000825	0.905467
contig_947	3135001	0.000884989	-0.76719	0.00128706	0.430636	0.00109879	0.185417
contig_947	3140001	0.000543129	-0.279954	0.000608819	0.204767	0.000429839	-1.08902
contig_947	3145001	0.00117738	0.374912	0.00117212	0.402117	0.00112177	0.0929509
contig_947	3150001	0.000862579	-0.609369	0.000533428	-0.434679	0.000858871	-0.465613
contig_947	3155001	0.000819873	-1.1407	0.00101195	-0.830653	0.0019496	0.953902
contig_947	3160001	0.000790063	-1.13508	0.000630441	-0.870715	0.000927419	-0.0585934
contig_947	3165001	0.00107273	-0.343532	0.000807681	-0.771233	0.000948387	0.0174618
contig_947	3170001	0.00124292	-0.435115	0.00105235	-0.268209	0.000972177	-0.519727
contig_947	3175001	0.000441226	-1.8552	0.000155334	-1.70694	0.000391935	-0.658235
contig_947	3180001	0.00110867	-0.755419	0.00108364	0.657314	0.000775806	-0.0792535
contig_947	3185001	0.000816702	-0.633701	0.00101707	-0.240558	0.000692742	0.237925
contig_947	3190001	0.00113235	-0.785392	0.00116159	-0.330847	0.000959677	-0.276064
contig_947	3195001	0.00160698	-0.277058	0.00139459	-0.392276	0.00112903	-0.318835
contig_947	3200001	0.00226977	-0.41858	0.00219203	0.535946	0.00145282	-0.40833
contig_947	3205001	0.00221586	0.512854	0.0020128	1.42107	0.00160081	0.142574
contig_947	3210001	0.00199641	-0.122468	0.00171124	-0.100081	0.00174315	0.228971
contig_947	3215001	0.000846512	-0.977011	0.000822475	-0.454051	0.000785081	0.179224
contig_947	3220001	0.00112226	-0.183815	0.000779817	-0.599636	0.00109919	0.186755
contig_947	3225001	0.00150402	0.187839	0.00122475	-0.0356613	0.00160927	1.22751
contig_947	3230001	0.00156958	-0.506359	0.00132805	0.117559	0.00105444	-0.404216
contig_947	3235001	0.00155285	-0.810419	0.00121394	-0.708273	0.00118992	-0.719139
contig_947	3240001	0.00158457	-0.691242	0.00151408	0.335049	0.00100081	-0.561933
contig_947	3245001	0.00120106	-0.94394	0.00151323	0.0886496	0.00137298	0.532603
contig_947	3250001	0.00122791	-0.734832	0.000938549	-0.927709	0.00106169	-0.382871
contig_947	3255001	0.00206364	-0.481792	0.00188364	0.458644	0.00157823	0.211891
contig_947	3260001	0.00187801	0.0733713	0.00156273	0.327337	0.00203871	1.16119
contig_947	3265001	0.00178055	-0.270967	0.00113514	-0.614928	0.00223387	1.03017
contig_947	3270001	0.00136469	-1.24038	0.000640967	-1.09022	0.00267056	0.916764
contig_947	3275001	0.00131945	-0.697844	0.000817923	-0.609814	0.000777823	-0.44174
contig_947	3280001	0.00140486	-1.00777	0.00100654	-0.40459	0.00163105	0.338542
contig_947	3285001	0.00127273	0.0848345	0.00108222	-0.038999	0.000959274	1.25065
contig_947	3290001	0.000443552	-0.964466	0.000545661	-0.372402	0.000928629	-0.379061
contig_947	3295001	0.000924524	-1.19477	0.00180085	0.394957	0.0014246	0.36473
contig_947	3300001	0.00139667	-0.131233	0.00109148	0.257132	0.000618952	-0.562268
contig_947	3305001	0.00147442	-0.614947	0.00150413	0.738046	0.000992339	0.176885
contig_947	3310001	0.00115307	-0.45715	0.000900142	-0.473545	0.000810081	0.830165
contig_947	3315001	0.000671882	-0.876698	0.000580939	-0.408615	0.000685484	-0.460396
contig_947	3320001	0.00101015	-1.27811	0.000889047	-0.509267	0.000733871	-1.02514
contig_947	3325001	0.0010203	-1.11945	0.000985206	0.116311	0.00103427	0.142215
contig_947	3330001	0.000741451	-1.62957	0.000794879	-0.238239	0.000752419	-0.367475
contig_947	3335001	0.00102114	-1.25465	0.000696159	-0.0804672	0.000655645	-0.398492
contig_947	3340001	0.00114249	-0.761876	0.00107425	-0.0636438	0.00109234	-0.422818
contig_947	3345001	0.00089556	-1.40044	0.000777809	-0.46436	0.000323387	-0.846844
contig_947	3350001	0.00203848	-0.198375	0.0017963	0.169727	0.00201048	1.2483
contig_947	3355001	0.00127167	-1.00618	0.000823329	-1.31893	0.00187298	0.513986
contig_947	3360001	0.00096723	-1.01315	0.000748791	-0.960838	0.000801613	0.0296444
contig_947	3365001	0.00132812	-0.125863	0.00151294	0.466256	0.00129398	1.81757
contig_947	3370001	0.000950529	-1.40531	0.00112802	-1.13397	0.00199355	1.05614
contig_947	3375001	0.00176004	-0.307893	0.00110242	-1.3792	0.00260444	2.11963
contig_947	3380001	0.0024167	0.333236	0.00213798	0.435353	0.00241411	1.26777
contig_947	3385001	0.00120245	-0.00725317	0.00124159	0.499529	0.00150205	0.156928
contig_947	3390001	0.00214697	0.0630128	0.00161056	0.603129	0.0017629	0.951376
contig_947	3395001	0.000932347	-1.24886	0.000798009	0.155107	0.00154161	0.582233
contig_947	3400001	0.000975687	-0.816051	0.000644679	-0.660762	0.000800806	-0.173846
contig_947	3405001	0.00129746	-1.57097	0.000784353	-0.846342	0.00106371	0.646116
contig_947	3410001	0.00199306	-0.886189	0.00199431	1.07875	0.00174879	-0.0790112
contig_947	3415001	0.000811628	-1.24561	0.000961593	1.41109	0.00112621	-0.0489348
contig_947	3420001	0.00115433	-0.73444	0.00108279	-0.541728	0.000939113	-0.743368
contig_947	3425001	0.0022351	-0.81155	0.0019192	-0.573184	0.00225685	0.60108
contig_947	3430001	0.00106258	-0.709673	0.00106458	0.587405	0.00123468	1.29668
contig_947	3435001	0.00122816	-1.00137	0.00111607	-0.212221	0.00159161	0.282862
contig_947	3440001	0.00179302	-0.0868014	0.00157155	1.27772	0.000854435	-0.480983
contig_947	3445001	0.00149416	-0.571864	0.00145405	0.0632368	0.00199965	1.09463
contig_947	3450001	0.00121945	-1.10694	0.000776671	-1.1862	0.000774194	-0.0860596
contig_947	3455001	0.00149366	-0.152443	0.00146885	-0.227003	0.00132826	0.582272
contig_947	3460001	0.000606554	-1.78256	0.00052091	-0.273897	0.000505242	-0.900164
contig_947	3465001	0.00105095	-0.893125	0.00121081	0.526688	0.00119919	0.0215033
contig_947	3470001	0.000924588	-1.06059	0.00094606	-0.312835	0.000850957	-0.508217
contig_947	3475001	0.000694926	-0.917433	0.00069303	-0.62998	0.000607661	-0.612661
contig_947	3480001	0.00062981	-1.84274	0.000654339	-1.15883	0.000595968	-1.57991
contig_947	3485001	0.000792812	-1.37073	0.000544523	-1.91951	0.000722984	0.131311
contig_947	3490001	0.00182815	-0.65908	0.00183954	-0.12003	0.00156815	0.0665997
contig_947	3495001	0.00108774	-0.967525	0.000990896	0.31716	0.000877016	-0.550278
contig_947	3500001	0.000915222	-1.48064	0.000753058	-0.697352	0.00102339	-0.363207
contig_947	3505001	0.00121564	-1.05067	0.00106316	-0.795367	0.00164718	0.655709
contig_947	3510001	0.000828118	-1.20243	0.000505263	-1.46395	0.000465323	-1.51635
contig_947	3515001	0.000810994	-0.770662	0.000545957	0.474547	0.000937097	0.857725
contig_947	3520001	0.000819239	-1.05338	0.00077724	-0.612596	0.000482661	-0.822409
contig_947	3525001	0.000641672	-1.71005	0.000593753	-1.34258	0.000708905	-0.469131
contig_947	3530001	0.0011093	-0.663848	0.00104467	-0.41714	0.00228911	1.01474
contig_947	3535001	0.00174757	-0.330353	0.00183385	1.29698	0.0019629	0.467054
contig_947	3540001	0.00254397	0.0869786	0.00308421	1.68429	0.00207903	0.47659
contig_947	3545001	0.00170507	-0.0831331	0.00177866	1.15411	0.00115323	0.0336387
contig_947	3550001	0.00284936	0.469318	0.00275454	1.72633	0.00212016	0.0602016
contig_947	3555001	0.00151316	-0.9157	0.000783879	-0.816427	0.00123433	-1.10753
contig_947	3560001	0.00185983	-0.281252	0.00165349	0.0758851	0.00201532	0.697786
contig_947	3565001	0.00240199	0.0345832	0.00208307	0.149027	0.00255415	0.970478
contig_947	3570001	0.00161195	-0.65205	0.00156991	-0.43008	0.00153723	0.220807
contig_947	3575001	0.00185243	0.633806	0.00179573	0.624012	0.0015871	1.57338
contig_947	3580001	0.00163362	-0.734787	0.000870839	-0.692966	0.0014246	0.518738
contig_947	3585001	0.00194926	0.207645	0.00194083	1.24616	0.00182863	0.672516
contig_947	3590001	0.0027649	-0.16152	0.00300313	1.22471	0.0019371	-0.625285
contig_947	3595001	0.000885851	-0.762285	0.00085889	-0.729933	0.000786694	-0.715731
contig_947	3600001	0.0012167	-0.0667844	0.000859459	0.203148	0.00136371	0.862672
contig_947	3605001	0.000793658	-0.932384	0.000589189	-0.734919	0.000653629	-0.407491
contig_947	3610001	0.000861099	-1.27408	0.000761024	-0.800777	0.000728226	-1.26535
contig_947	3615001	0.0011797	-1.12172	0.00097468	-0.499463	0.000908871	0.0569245
contig_947	3620001	0.00197928	-0.361527	0.00189815	0.99628	0.0016125	-0.261145
contig_947	3625001	0.00278837	-0.337874	0.00276842	0.585722	0.0026121	0.715808
contig_947	3630001	0.00285222	-0.213891	0.00253115	-0.242487	0.00163992	-0.976286
contig_947	3635001	0.00290195	0.315496	0.00271863	1.16818	0.00167625	-0.12228
contig_947	3640001	0.00115666	-0.640917	0.000952205	-0.682473	0.000829839	-0.412543
contig_947	3645001	0.00133932	-0.490664	0.000974111	-1.0186	0.000753629	-0.688974
contig_947	3650001	0.00252368	0.421836	0.00211351	0.389821	0.0021375	0.591951
contig_947	3655001	0.00192664	-0.379571	0.00182959	-0.22195	0.00153636	0.260631
contig_947	3660001	0.00224249	-0.0861283	0.0016808	-0.16101	0.00166694	0.861319
contig_947	3665001	0.00280973	0.322586	0.00177159	-0.157557	0.00252984	1.11377
contig_947	3670001	0.00162326	0.0299977	0.00182788	0.830586	0.00175202	0.248444
contig_947	3675001	0.00179429	0.880402	0.00176785	0.689041	0.00163065	0.471142
contig_947	3680001	0.0012556	-0.589384	0.00100256	-0.143798	0.000822177	0.891221
contig_947	3685001	0.00184017	0.281718	0.00172376	0.585062	0.00107097	-0.355596
contig_947	3690001	0.00134461	-0.564514	0.00135363	0.469481	0.000850403	-0.165557
contig_947	3695001	0.00174863	-0.0858268	0.00174765	1.23744	0.00133911	0.130993
contig_947	3700001	0.00363211	0.603179	0.00345983	0.902491	0.00344879	1.05869
contig_947	3705001	0.00137315	-0.324589	0.00101707	0.22799	0.00121331	0.762618
contig_947	3710001	0.00141247	-0.41972	0.00149644	0.565208	0.00186573	1.38643
contig_947	3715001	0.000851797	-1.29696	0.0012862	-0.120704	0.00108669	-0.169714
contig_947	3720001	0.00139915	-1.01782	0.00115818	-0.55716	0.00112903	0.285739
contig_947	3725001	0.00224228	0.37802	0.00227539	0.397419	0.00214677	1.57508
contig_947	3730001	0.000923467	-1.33757	0.000823044	-0.95096	0.000593145	-1.49197
contig_947	3735001	0.00210786	-0.149341	0.00189417	-0.0183771	0.0021182	0.796139
contig_947	3740001	0.000694292	-1.48056	0.000636415	-0.533633	0.000389516	-0.673447
contig_947	3745001	0.00161734	-1.31413	0.00167255	-0.350428	0.00168875	-0.681544
contig_947	3750001	0.00160698	-0.717123	0.00153001	-0.377025	0.00154274	0.388888
contig_947	3755001	0.000927273	-1.51304	0.000810811	-0.761157	0.000742357	-0.564925
contig_947	3760001	0.00272452	0.734697	0.00282902	1.72136	0.00263468	1.43856
contig_947	3765001	0.00279968	0.260565	0.00271448	0.981861	0.00240455	1.03039
contig_947	3770001	0.00125899	-0.747197	0.00119374	-0.121541	0.000781855	-0.586592
contig_947	3775001	0.0021334	0.0305206	0.00184186	0.48844	0.0020371	0.744275
contig_947	3780001	0.0023093	-0.246459	0.00167852	0.0263108	0.00224153	1.04609
contig_947	3785001	0.00305624	0.587871	0.00255704	0.266927	0.00272258	0.611857
contig_947	3790001	0.00375941	1.13223	0.00380256	1.92869	0.0035875	1.43804
contig_947	3795001	0.00163999	-0.207091	0.00147115	0.513101	0.000986694	0.156409
contig_947	3800001	0.000510571	-2.08648	0.000546799	-1.19242	0.00055121	0.028649
contig_947	3805001	0.00208013	-0.0575613	0.00227283	1.27894	0.00145363	0.444112
contig_947	3810001	0.00115539	-0.968222	0.00101707	0.616369	0.0009625	0.708554
contig_947	3815001	0.00117632	-0.176064	0.000897013	-0.344376	0.000811694	1.16541
contig_947	3820001	0.00129366	-0.751458	0.00132125	0.278543	0.000856048	0.259351
contig_947	3825001	0.00105604	-0.772485	0.000863158	0.0243802	0.000973387	-0.0687785
contig_947	3830001	0.00106237	-0.589093	0.00094111	0.76503	0.000909677	-0.710755
contig_947	3835001	0.00325814	-0.2855	0.00307027	0.0283717	0.00289476	1.08316
contig_947	3840001	0.00120951	-1.18649	0.000973826	0.450043	0.00149516	0.891915
contig_947	3845001	0.00082833	-1.66603	0.000975533	-0.496922	0.000364919	-1.05379
contig_947	3850001	0.00152051	-0.447996	0.00099744	-0.30129	0.00128831	0.283576
contig_947	3855001	0.00191374	-0.588552	0.00198407	0.555258	0.00193629	0.194951
contig_947	3860001	0.00163319	-0.671932	0.00150356	0.441953	0.00212742	0.258498
contig_947	3865001	0.00364947	1.30475	0.00406373	1.44782	0.00399556	1.61906
contig_947	3870001	0.00107294	-1.07444	0.00134083	-1.11073	0.00129194	-0.846685
contig_947	3875001	0.00123763	-0.71352	0.00104865	-0.73565	0.0012496	-0.360065
contig_947	3880001	0.00113087	-0.702455	0.000990348	-0.569811	0.00101452	-0.390321
contig_947	3885001	0.000913108	-0.979903	0.000775265	-0.74922	0.00120242	0.349524
contig_947	3890001	0.00106808	-0.672679	0.00115391	0.707612	0.00068629	-0.933228
contig_947	3895001	0.000656871	-1.7762	0.000435562	-1.51086	0.000795565	-0.944889
contig_947	3900001	0.00166216	-0.484148	0.00168364	0.490476	0.00174919	-0.078195
contig_947	3905001	0.00254841	0.460368	0.00147909	-0.564734	0.00148911	-0.604664
contig_947	3910001	0.00334699	0.149894	0.00199858	-0.692656	0.0017996	-0.779349
contig_947	3915001	0.00184271	0.0957141	0.00133343	0.12898	0.00134274	-0.900956
contig_947	3920001	0.00123848	-0.62796	0.000926031	-0.644315	0.00109758	-0.407963
contig_947	3925001	0.00128584	-0.52128	0.00112404	-0.994475	0.00104597	0.371411
contig_947	3930001	0.00162448	0.267694	0.00148145	0.685033	0.00180121	1.04924
contig_947	3935001	0.00275518	0.316191	0.00201849	0.742869	0.00254476	0.0175031
contig_947	3940001	0.0031102	0.334599	0.00214708	0.174304	0.00286976	-0.013694
contig_947	3945001	0.00178203	-0.10752	0.00140341	-0.372646	0.00139113	-0.543756
contig_947	3950001	0.001437	0.676547	0.00102589	0.258901	0.00130484	-0.0951696
contig_947	3955001	0.00199006	1.0651	0.00193883	1.09221	0.0010504	0.0249021
contig_947	3960001	0.00114334	-0.920159	0.0011008	0.239573	0.000196371	-0.0289195
contig_947	3965001	0.00101712	-0.890477	0.00107169	-0.210608	0.000671371	-0.51995
contig_947	3970001	0.00174905	-0.169677	0.00201337	0.615424	0.00220887	1.11102
contig_947	3975001	0.00138499	-0.561612	0.00138634	0.13853	0.00158387	0.493968
contig_947	3980001	0.00139587	-1.05687	0.0014311	-0.730882	0.00286815	0.841122
contig_947	3985001	0.00276575	0.330951	0.00274822	1.44852	0.00159355	-0.793051
contig_947	3990001	0.00322443	0.420435	0.00221062	-0.297771	0.00405121	2.57432
contig_947	3995001	0.00227442	-0.296024	0.00185092	-0.740253	0.00231855	1.34519
contig_947	4000001	0.00132875	-1.43952	0.00134367	-1.04284	0.00151411	0.77241
contig_947	4005001	0.00192748	0.458659	0.00120853	-0.080571	0.00121331	-0.336955
contig_947	4010001	0.00240592	0.16363	0.00184723	-0.34712	0.00140806	0.471889
contig_947	4015001	0.00115015	-1.6322	0.00089303	-0.357743	0.00201573	0.827326
contig_947	4020001	0.00154567	-0.315083	0.00110014	-0.125899	0.00167823	-0.314228
contig_947	4025001	0.0016778	-0.595035	0.00195562	0.990146	0.00249194	1.16386
contig_947	4030001	0.000732347	-1.11691	0.000732006	-0.63235	0.000829839	0.637498
contig_947	4035001	0.00154715	0.29074	0.00163016	0.769678	0.00172258	1.1795
contig_947	4040001	0.00172969	-0.855002	0.0016661	-0.0558798	0.00167097	-0.499274
contig_947	4045001	0.00126765	-0.947854	0.00132888	-0.445073	0.00105202	-0.411331
contig_947	4050001	0.00152389	-1.08483	0.0012623	-0.686727	0.00175484	0.63535
contig_947	4055001	0.00151631	-0.35638	0.00148791	0.854827	0.00128145	-0.392684
contig_947	4060001	0.00122939	-0.368606	0.00125129	-0.178321	0.000923813	-0.0272223
contig_947	4065001	0.00253303	0.291398	0.00209596	0.192955	0.00156532	0.592906
contig_947	4070001	0.00221036	-0.605786	0.00181508	-0.327407	0.00307621	1.38096
contig_947	4075001	0.0042444	0.355804	0.00305661	-0.439378	0.0054746	1.98871
contig_947	4080001	0.00197801	-0.0775305	0.00159232	0.0478175	0.00186255	0.39392
contig_947	4085001	0.00441459	0.514188	0.00416582	0.580884	0.00422399	0.876774
contig_947	4090001	0.0015897	-0.373636	0.00159918	-0.0260085	0.00198777	-0.904075
contig_947	4095001	0.00322199	0.81159	0.00279829	1.09335	0.00347823	0.770689
contig_947	4100001	0.00280359	-0.114052	0.00277952	1.06206	0.00300605	1.05832
contig_947	4105001	0.00211649	0.730181	0.00207966	-0.179493	0.00223065	0.896385
contig_947	4110001	0.00218414	-0.175304	0.00196899	0.120866	0.00281694	1.3991
contig_947	4115001	0.00212347	0.439068	0.00196899	0.524299	0.00209879	0.749451
contig_947	4120001	0.00251015	-0.26449	0.00258578	0.836096	0.00202581	-0.342966
contig_947	4125001	0.00196321	-0.320314	0.00265747	1.06181	0.00226089	0.608653
contig_947	4130001	0.00118943	-0.968111	0.00117183	-0.522926	0.00123105	-0.51737
contig_947	4135001	0.00313663	0.934402	0.00324125	1.83134	0.00297298	1.10678
contig_947	4140001	0.00138964	-0.706702	0.00151636	0.618499	0.000987097	-0.602252
contig_947	4145001	0.00281543	0.0137092	0.00212432	0.615943	0.00325484	0.962081
contig_947	4150001	0.00243319	-0.661267	0.00170413	-0.290252	0.00231008	0.701043
contig_947	4155001	0.00542409	0.78445	0.00473817	0.963063	0.004675	1.67223
contig_947	4160001	0.00358689	0.585814	0.00314395	1.15209	0.00358185	1.06754
contig_947	4165001	0.00389905	1.05992	0.0034076	0.873474	0.00410624	1.19141
contig_947	4170001	0.00195455	0.410038	0.00192432	0.432589	0.00162823	0.0882038
contig_947	4175001	0.00249937	-0.627975	0.00247511	-0.258047	0.0028246	0.34651
contig_947	4180001	0.00263573	0.21735	0.00322646	0.609765	0.00192339	-0.942902
contig_947	4185001	0.00221416	0.0115433	0.00238122	1.00001	0.00223629	0.671896
contig_947	4190001	0.00168266	-0.993197	0.00136671	-0.71232	0.00246175	0.67879
contig_947	4195001	0.00135285	-1.30919	0.0012532	-1.3263	0.00285121	0.632503
contig_947	4200001	0.0027825	0.355453	0.00233092	0.798424	0.00341686	1.13462
contig_947	4205001	0.00271173	-0.0468385	0.00287624	0.285174	0.00263359	0.887045
contig_947	4210001	0.000822622	-1.43789	0.000786913	-1.05854	0.00137298	-0.583588
contig_947	4215001	0.00122858	-1.14737	0.001313	-0.163317	0.00153105	0.0987748
contig_947	4220001	0.00295951	0.0286953	0.00279437	0.116703	0.00314637	0.207989
contig_947	4225001	0.00273023	0.743589	0.00176501	-0.755159	0.00208629	-0.525544
contig_947	4230001	0.00162772	0.143152	0.00113656	-0.508083	0.00186008	0.253371
contig_947	4235001	0.0019241	-0.0124848	0.00172859	-0.243629	0.00147177	0.0781311
contig_947	4240001	0.00277273	0.205209	0.00188478	-0.688208	0.00256653	1.18268
contig_947	4245001	0.00161247	-0.642088	0.00135789	-0.277623	0.00254435	1.26474
contig_947	4250001	0.00243852	-0.124851	0.00254595	0.867888	0.00231129	0.595711
contig_947	4255001	0.00138584	-1.04128	0.00140626	-0.26787	0.00132984	-0.155056
contig_947	4260001	0.00171438	-0.531987	0.00180882	0.529704	0.00176048	-0.151927
contig_947	4265001	0.00276873	0.694179	0.00273558	0.663789	0.00239004	-0.313379
contig_947	4270001	0.00351828	0.110941	0.00302108	0.514413	0.00330645	-0.0780652
contig_947	4275001	0.0023666	-0.165052	0.00208706	0.652133	0.00206976	0.689117
contig_947	4280001	0.0026899	-0.252566	0.00291095	1.38945	0.00185645	-0.238449
contig_947	4285001	0.00107167	-1.21289	0.000876529	0.272169	0.000703629	-1.00358
contig_947	4290001	0.0014736	-0.883838	0.00157297	-0.616115	0.00146331	0.628434
contig_947	4295001	0.00269482	0.335738	0.00294179	1.78561	0.00371461	1.17474
contig_947	4300001	0.00320338	0.640975	0.00318094	1.20787	0.00299194	1.13725
contig_947	4305001	0.00485632	0.82152	0.00548757	1.50228	0.00529623	1.33783
contig_947	4310001	0.00356195	0.117993	0.00336728	0.320867	0.00239234	0.258589
contig_947	4315001	0.00281274	-0.0283649	0.00255027	-0.0285249	0.00271008	1.03209
contig_947	4320001	0.00301564	0.0235803	0.00225149	0.110124	0.00330363	1.69466
contig_947	4325001	0.00405384	-0.346994	0.00489815	0.879132	0.00191721	0.0580102
contig_947	4330001	0.00280761	-0.542747	0.00288563	0.517695	0.00202661	0.988053
contig_947	4335001	0.00506599	0.65231	0.00502755	0.882518	0.00409476	0.159657
contig_947	4340001	0.00215476	0.0658233	0.0017596	0.950537	0.0023875	0.846444
contig_947	4345001	0.00288161	0.158084	0.00257383	1.02148	0.00258871	0.580875
contig_947	4350001	0.00338795	-0.0150902	0.0032	0.436086	0.00338024	1.33242
contig_947	4355001	0.00277879	0.0446466	0.00268171	0.100496	0.00196985	-0.617256
contig_947	4360001	0.0032258	0.41637	0.00272273	0.523484	0.00143952	-0.70506
contig_947	4365001	0.00299302	0.50255	0.0029744	0.490903	0.00134919	-0.808342
contig_947	4370001	0.00299725	-0.664221	0.00191807	-1.18931	0.00094879	-1.99165
contig_947	4375001	0.00485624	0.446045	0.0040456	-0.040314	0.0033625	0.342806
contig_947	4380001	0.00234419	-0.257694	0.00218378	-0.00957174	0.00135202	0.166274
contig_947	4385001	0.00438747	1.10024	0.00425832	0.94801	0.00388992	1.7673
contig_947	4390001	0.0016977	-0.749158	0.00171778	-0.177783	0.00129476	-0.359767
contig_947	4395001	0.0028649	0.398328	0.00274452	0.391271	0.00111411	-1.79548
contig_947	4400001	0.00368816	0.0552698	0.00364694	0.649303	0.000847581	-1.21299
contig_947	4405001	0.00243362	-0.748238	0.00263192	0.547434	0.000753226	-1.07959
contig_947	4410001	0.0016045	-0.708103	0.00117357	-0.602418	0.0013979	0.219931
contig_947	4415001	0.00306078	-0.270683	0.00307524	0.345528	0.00274501	0.910547
contig_947	4420001	0.00443956	0.655917	0.00443708	1.01504	0.00287581	0.669741
contig_947	4425001	0.0030491	0.137706	0.00252063	-0.196405	0.00124435	-0.778857
contig_947	4430001	0.0047334	0.518403	0.00438976	0.8992	0.0010121	-2.15181
contig_947	4435001	0.004774	0.956226	0.00492831	1.32438	0.00167258	-1.0419
contig_947	4440001	0.00216114	-0.337023	0.00185576	0.291812	0.00170887	0.664655
contig_947	4445001	0.00199239	-1.29332	0.00154054	-0.676471	0.00253548	0.49352
contig_947	4450001	0.0021951	-0.0190234	0.0021528	0.295829	0.0010315	-0.701126
contig_947	4455001	0.00287421	-0.136108	0.00269559	0.320166	0.00207868	0.284718
contig_947	4460001	0.00277653	0.145855	0.00219829	-0.0622962	0.00142097	-0.742607
contig_947	4465001	0.00298689	0.110839	0.00276074	0.196563	0.00211269	0.478072
contig_947	4470001	0.00281839	-0.939286	0.00161821	-0.872752	0.00402661	1.75663
contig_947	4475001	0.00290777	-0.184007	0.00203381	-0.559867	0.00297023	0.258094
contig_947	4480001	0.00269958	0.171393	0.00243168	0.577679	0.00142262	0.878134
contig_947	4485001	0.00120529	-0.935151	0.00119943	-0.555531	0.000595161	-0.996772
contig_947	4490001	0.00131421	-1.31334	0.00110384	-0.69338	0.000638306	-0.659475
contig_947	4495001	0.000891332	-1.12089	0.00100656	-0.266289	0.000518548	-0.837129
contig_947	4500001	0.00205384	-0.334158	0.00201606	0.538298	0.00161778	0.92702
contig_947	4505001	0.00355268	0.246675	0.00311649	0.634534	0.00353185	1.77251
contig_947	4510001	0.00468816	0.0711042	0.00433978	0.73812	0.00474407	1.37032
contig_947	4515001	0.00440209	-0.0160595	0.00416102	0.104238	0.00370968	1.06906
contig_947	4520001	0.00189112	-0.501554	0.0018478	0.275456	0.0031246	1.24503
contig_947	4525001	0.00368654	0.255322	0.00354225	0.726192	0.00301452	0.618238
contig_947	4530001	0.00240592	0.0916324	0.00209218	1.02571	0.00149476	-0.213264
contig_947	4535001	0.00110094	-0.803414	0.00104052	-0.434766	0.000542352	-0.224718
contig_947	4540001	0.00130214	0.0597978	0.00124609	0.640267	0.000635081	0.515982
contig_947	4545001	0.00224884	-0.390833	0.00216444	0.586912	0.00243105	0.604772
contig_947	4550001	0.00147466	-0.537019	0.0013221	0.4279	0.00146129	0.46506
contig_947	4555001	0.00145349	-1.42211	0.00111863	-1.2862	0.00145161	0.292539
contig_947	4560001	0.000738689	-1.99354	0.000557348	-1.00017	0.00156657	-1.30772
contig_947	4565001	0.000988372	-1.65139	0.000909531	-1.09578	0.000290726	-1.07068
contig_947	4570001	0.00343681	0.742341	0.00309259	0.966175	0.00151403	-0.380025
contig_947	4575001	0.00307717	0.0596528	0.0021364	0.0975727	0.00213121	0.296738
contig_947	4580001	0.00366645	0.885603	0.0035458	1.21704	0.00264292	0.610978
contig_947	4585001	0.00334249	-0.155538	0.00387917	1.74727	0.00313314	0.801841
contig_947	4590001	0.0040797	0.441876	0.00455758	1.14439	0.00295685	0.305777
contig_947	4595001	0.00371062	0.0118155	0.00421545	0.400674	0.00323621	-0.121109
contig_947	4600001	0.00158097	-0.939601	0.0015522	0.301756	0.00120927	0.748645
contig_947	4605001	0.00505575	0.874279	0.00412315	0.58474	0.00261416	-1.29601
contig_947	4610001	0.00180486	-0.862865	0.00160455	-0.769108	0.00107863	-1.30211
contig_947	4615001	0.00196843	0.211503	0.00203542	0.460989	0.00139354	-0.51844
contig_947	4620001	0.00112199	-0.205587	0.00127312	0.0982799	0.00162258	0.906072
contig_947	4625001	0.00234461	-0.000329159	0.00240199	0.433082	0.0025	-0.0477296
contig_947	4630001	0.00200973	-0.724713	0.00191636	-0.513135	0.0026402	0.566692
contig_947	4635001	0.00286913	-0.387392	0.00207454	-0.748776	0.00220766	-0.764395
contig_947	4640001	0.00316638	0.227541	0.00256014	0.189116	0.00255456	-0.518715
contig_947	4645001	0.000837647	-1.08818	0.00106743	-0.351827	0.000964516	-0.0995192
contig_947	4650001	0.00274421	-0.511153	0.00338309	0.591436	0.00276344	0.016908
contig_947	4655001	0.00387921	0.630301	0.0032256	0.608647	0.00308145	0.799707
contig_947	4660001	0.00185672	-0.1983	0.00188514	0.495255	0.00113675	-0.727881
contig_947	4665001	0.00189517	-0.0631161	0.00207937	0.424816	0.00115726	-0.101825
contig_947	4670001	0.00227886	0.937329	0.00197326	0.647528	0.00210242	1.01763
contig_947	4675001	0.00150743	0.334029	0.00138378	0.263731	0.00224334	1.73011
contig_947	4680001	0.00108041	-0.532473	0.00137111	0.69978	0.00108027	0.165353
contig_947	4685001	0.00224271	0.0568759	0.00272483	1.72245	0.00214919	0.298431
contig_947	4690001	0.00262727	0.75556	0.00271494	1.27234	0.00211331	0.658862
contig_947	4695001	0.00187643	-0.0855387	0.00184421	-0.325934	0.00208957	0.443103
contig_947	4700001	0.00192526	-0.0740779	0.00223215	0.414049	0.0012871	-0.378719
contig_947	4705001	0.00270359	0.618558	0.00219488	0.347794	0.00226371	0.724662
contig_947	4710001	0.00191187	-0.483209	0.00153744	-0.0718645	0.00132621	0.239928
contig_947	4715001	0.00162135	-0.459342	0.00145718	-0.0683243	0.00124395	-0.48545
contig_947	4720001	0.00248985	-0.562831	0.00243277	-0.0359421	0.00180161	-0.710914
contig_947	4725001	0.00216746	-0.511629	0.00175566	0.176922	0.00179502	-0.198859
contig_947	4730001	0.00134376	-1.27498	0.00108364	-0.426455	0.000976613	-0.219884
contig_947	4735001	0.00274376	-0.569639	0.00209502	-0.227437	0.00281129	1.77843
contig_947	4740001	0.00131377	-0.781728	0.00110384	-0.114887	0.000692742	-0.232916
contig_947	4745001	0.00105719	-0.994985	0.00109857	-0.759725	0.00049879	-0.930726
contig_947	4750001	0.00319704	0.283874	0.00278561	0.320675	0.00088871	-1.70759
contig_947	4755001	0.00308647	0.233011	0.00305838	0.136658	0.00142056	-1.43883
contig_947	4760001	0.00217817	0.192293	0.00158287	0.0186768	0.00155128	0.0823343
contig_947	4765001	0.0035016	0.217627	0.00323924	1.24916	0.00276308	1.56556
contig_947	4770001	0.00185349	-0.561326	0.00162848	-0.172579	0.00183024	1.87735
contig_947	4775001	0.00242666	0.105695	0.00233508	0.845059	0.00155931	0.766546
contig_947	4780001	0.00088485	-1.24875	0.00119241	0.222287	0.00118185	0.284098
contig_947	4785001	0.00231255	-0.0411379	0.00203401	0.105551	0.00147386	-0.10694
contig_947	4790001	0.00120423	-1.0439	0.00104534	-0.364986	0.000678226	0.164658
contig_947	4795001	0.0012797	-1.11486	0.00135078	-0.963575	0.00108911	0.527909
contig_947	4800001	0.00403066	0.73126	0.00377493	0.572486	0.00285216	0.643144
contig_947	4805001	0.002	0.399234	0.00188649	0.46464	0.000802036	0.298454
contig_947	4810001	0.00160867	-0.0966666	0.00125121	-0.429704	0.00149604	0.780805
contig_947	4815001	0.00100911	-0.816146	0.000793189	-0.0559486	0.00130887	0.688202
contig_947	4820001	0.00119471	-0.957124	0.00144694	0.295397	0.00105887	0.0529923
contig_947	4825001	0.00131799	-0.768773	0.00105064	-0.273292	0.000359274	-0.863607
contig_947	4830001	0.00393614	0.110717	0.00287392	-0.318221	0.00265947	-0.0099892
contig_947	4835001	0.002311	-1.0528	0.00194517	0.358257	0.000916386	-0.456144
contig_947	4840001	0.00189958	-0.488122	0.00165235	0.181428	0.000986694	-0.0226674
contig_947	4845001	0.00115853	-1.26663	0.00122175	-0.20967	0.000760961	0.412085
contig_947	4850001	0.00281184	0.96084	0.00287539	1.2218	0.00236452	1.30168
contig_947	4855001	0.00230211	-0.064068	0.0024293	0.148888	0.00233796	1.01202
contig_947	4860001	0.00360136	0.553377	0.00352276	1.14965	0.00280448	0.454975
contig_947	4865001	0.00349556	0.603798	0.00316814	0.837887	0.00235202	0.566025
contig_947	4870001	0.00216829	0.427201	0.00227539	0.490926	0.00197863	1.33198
contig_947	4875001	0.00112431	-0.61511	0.000819678	-0.576101	0.000872581	-0.257507
contig_947	4880001	0.00193344	-0.17499	0.00185889	0.686744	0.00175927	0.384207
contig_947	4885001	0.00165264	-0.501278	0.0016202	0.340881	0.00140649	0.644263
contig_947	4890001	0.00315872	0.499012	0.00306117	0.768188	0.0010614	-0.0178953
contig_947	4895001	0.00212474	0.0161898	0.00175789	0.537365	0.00177702	1.51743
contig_947	4900001	0.00207551	0.549529	0.00267317	1.31596	0.00142742	-0.149693
contig_947	4905001	0.00191018	-1.17054	0.00158691	-0.0682518	0.00132903	0.10343
contig_947	4910001	0.00265349	0.541982	0.00224808	0.539046	0.000841532	-0.798642
contig_947	4915001	0.00228176	-0.0465957	0.00221033	0.823679	0.0013379	-0.660595
contig_947	4920001	0.00182707	-0.465852	0.00141056	-0.351898	0.00112258	0.264337
contig_947	4925001	0.0018484	-0.772693	0.00149485	-0.456317	0.00179395	1.0307
contig_947	4930001	0.00226544	-0.550295	0.00194395	0.263793	0.00193235	0.664424
contig_947	4935001	0.00291353	-0.428397	0.00297809	-0.387171	0.00232218	0.229775
contig_947	4940001	0.00297679	1.47768	0.00250783	1.72495	0.00165661	-0.14459
contig_947	4945001	0.00282452	-0.19527	0.0032276	1.18401	0.00110484	-1.31615
contig_947	4950001	0.00603401	0.903112	0.00535277	1.33768	0.00136991	-1.8482
contig_947	4955001	0.00355262	-0.0246139	0.00298407	0.0403067	0.000715072	-1.32199
contig_947	4960001	0.00210359	-0.232536	0.00187681	0.132709	0.00138629	-0.356416
contig_947	4965001	0.00170815	-0.583834	0.00179581	0.254055	0.000776248	-0.216695
contig_947	4970001	0.00220233	0.144468	0.00230185	-0.0470463	0.00275887	1.17901
contig_947	4975001	0.00335897	0.1488	0.0025752	0.616305	0.00326571	0.613142
contig_947	4980001	0.00271426	-0.21593	0.00245704	-0.084133	0.00130847	-1.46965
contig_947	4985001	0.00194097	-0.39071	0.00191651	0.590837	0.00246935	0.572046
contig_947	4990001	0.00149181	-0.718116	0.00187568	0.332702	0.00170403	0.143112
contig_947	4995001	0.00373615	0.351057	0.00362027	0.270833	0.00324209	0.356824
contig_947	5000001	0.00332981	0.597032	0.00345832	1.61033	0.00219032	0.183101
contig_947	5005001	0.00240114	-0.603882	0.00206458	-0.45991	0.00218952	0.581883
contig_947	5010001	0.00309335	0.571694	0.00247255	0.376259	0.00260645	0.609993
contig_947	5015001	0.00270766	-0.227136	0.00289252	0.121413	0.00261585	0.383275
contig_947	5020001	0.00295835	-0.466827	0.0028532	-0.00363088	0.00294893	0.533384
contig_947	5025001	0.00133221	-1.5151	0.00105804	-0.899138	0.00233871	1.38824
contig_947	5030001	0.00249958	-0.756671	0.00224239	-0.871061	0.00337258	0.354997
contig_947	5035001	0.00280846	0.188237	0.0021175	-0.330452	0.0014875	-1.3334
contig_947	5040001	0.00355011	0.258842	0.00341195	1.26877	0.00451613	0.984939
contig_947	5045001	0.00408985	1.46407	0.0039898	1.30866	0.00325774	0.968424
contig_947	5050001	0.00262732	0.211661	0.00213314	0.74438	0.00179718	0.232034
contig_947	5055001	0.00307974	0.0683878	0.00262162	0.799001	0.00303717	0.496683
contig_947	5060001	0.00359894	-0.284391	0.00321309	0.0271675	0.00310685	-0.083866
contig_947	5065001	0.00281924	-0.0948571	0.00278691	0.878961	0.00169637	-0.819354
contig_947	5070001	0.00364087	0.00934418	0.00274395	0.315515	0.00240685	-0.764643
contig_947	5075001	0.000998943	-0.183001	0.00103528	-0.560396	0.000852823	-0.762722
contig_947	5080001	0.00149006	-0.657765	0.00154484	0.557066	0.0010754	-0.054579
contig_947	5085001	0.00259678	-0.498823	0.0022636	0.605676	0.00190408	0.734893
contig_947	5090001	0.0033064	0.50662	0.0036478	0.855888	0.00303798	0.428959
contig_947	5095001	0.00358605	0.297643	0.00387681	1.29424	0.00277661	1.4491
contig_947	5100001	0.00150008	-0.832897	0.00144011	0.277722	0.00107984	-0.0404674
contig_947	5105001	0.00294228	0.365902	0.00365832	1.52508	0.0033625	0.409195
contig_947	5110001	0.00102093	-1.11802	0.00109189	-0.00907324	0.00170605	0.147538
contig_947	5115001	0.00455167	0.198248	0.00351835	-0.00428123	0.00405121	1.69324
contig_947	5120001	0.00246638	-0.834113	0.00245832	-0.0246069	0.00320121	1.82588
contig_947	5125001	0.00184207	-1.05093	0.00126174	-0.404123	0.000782258	-1.62758
contig_947	5130001	0.00442999	-0.0676775	0.00438274	1.08846	0.00343508	0.71507
contig_947	5135001	0.00193869	-1.05393	0.00139718	-1.06299	0.00182419	1.10797
contig_947	5140001	0.00266554	-0.655231	0.00274481	0.633914	0.00263629	0.964287
contig_947	5145001	0.00237019	-0.69172	0.00171241	-0.572856	0.00235161	0.370328
contig_947	5150001	0.00426942	0.0743144	0.00419411	0.88649	0.00395847	0.289151
contig_947	5155001	0.00203457	-0.49786	0.00174438	0.563082	0.0020216	0.243935
contig_947	5160001	0.002751	-0.468969	0.0020478	-0.401128	0.00213387	0.0842164
contig_947	5165001	0.00477174	0.683513	0.00513656	1.40143	0.00589241	1.67816
contig_947	5170001	0.00313953	-0.136591	0.00318691	0.289561	0.00260524	-0.171095
contig_947	5175001	0.00267061	0.338183	0.00250912	0.361701	0.00295869	0.935902
contig_947	5180001	0.000821987	-1.43941	0.000827027	-0.9391	0.00168065	-0.309454
contig_947	5185001	0.00129175	-0.507945	0.00130839	0.840863	0.00116976	-0.203426
contig_947	5190001	0.00156713	-0.855388	0.00124707	-0.492709	0.00138471	0.00790271
contig_947	5195001	0.00289662	0.240295	0.00317041	0.0896585	0.00397419	2.10083
contig_947	5200001	0.00270237	-0.335481	0.00218236	-0.0118931	0.00163911	-0.477317
contig_947	5205001	0.00244778	-0.632821	0.0021909	0.25049	0.00267559	1.08516
contig_947	5210001	0.00295143	-0.0869595	0.00223784	0.244009	0.00339718	1.78864
contig_947	5215001	0.00452833	0.570691	0.00468544	1.67415	0.00435	0.874686
contig_947	5220001	0.0034071	-0.354349	0.00293921	-0.00387427	0.00391048	1.69592
contig_947	5225001	0.00286363	-0.27964	0.00158293	0.376423	0.00304153	0.829381
contig_947	5230001	0.00250867	0.398454	0.00187515	0.817308	0.00186774	0.382693
contig_947	5235001	0.00466964	0.561059	0.00439335	0.798528	0.00390887	0.465468
contig_947	5240001	0.0029225	-0.51506	0.00318788	0.0725957	0.002742	-0.0444511
contig_947	5245001	0.00176186	0.263003	0.000851813	-1.22822	0.00174656	1.55297
contig_947	5250001	0.00211205	-0.469651	0.00223642	0.834788	0.00171532	0.167896
contig_947	5255001	0.00177276	-1.05227	0.00152586	-0.266333	0.00133145	-0.150935
contig_947	5260001	0.00236677	-0.541549	0.00185832	-0.0850865	0.00145138	-0.0503195
contig_947	5265001	0.0047485	0.534198	0.00415172	1.03007	0.00382397	0.716478
contig_947	5270001	0.00329964	0.440491	0.00312246	1.53881	0.00161668	0.160965
contig_947	5275001	0.00262669	-0.27269	0.00321878	0.459893	0.0021996	-0.0577401
contig_947	5280001	0.00345545	-0.250277	0.00326664	-0.1166	0.00205847	-0.363233
contig_947	5285001	0.00268647	-1.365	0.00181881	-1.09956	0.00317621	-0.322952
contig_947	5290001	0.00218735	-0.988195	0.00270469	-0.712744	0.00369113	1.17038
contig_947	5295001	0.00247916	-0.435122	0.00307198	-0.017944	0.00405645	1.2201
contig_947	5300001	0.00381691	0.787451	0.00306505	0.0970212	0.00303026	0.990853
contig_947	5305001	0.00247632	-0.2527	0.00176671	0.212196	0.00115282	-0.607313
contig_947	5310001	0.00447151	0.145689	0.00427964	0.75144	0.00226307	-0.665829
contig_947	5315001	0.00143827	-0.822838	0.00146145	-0.0334412	0.00136935	0.521931
contig_947	5320001	0.00212435	-0.439514	0.00222138	-0.892978	0.00197424	-0.54717
contig_947	5325001	0.000751163	-1.54438	0.000681081	-0.675939	0.000427016	-0.912464
contig_947	5330001	0.00244355	0.543283	0.00255932	1.33939	0.00164806	0.847946
contig_947	5335001	0.00234693	0.383547	0.00242475	0.86031	0.0026375	1.44399
contig_947	5340001	0.00298858	0.6421	0.00261024	0.596447	0.00202016	-0.352231
contig_947	5345001	0.0033044	0.176752	0.0028445	0.333184	0.00279408	0.0487835
contig_947	5350001	0.002999	-0.0933181	0.00285787	0.575268	0.0014835	-0.328376
contig_947	5355001	0.00272579	-0.099712	0.00261735	0.791891	0.00244395	1.32817
contig_947	5360001	0.00354059	0.472321	0.0033596	1.47732	0.00265444	0.996071
contig_947	5365001	0.00177759	-0.621052	0.00179289	0.617497	0.00121411	-0.661131
contig_947	5370001	0.00210571	-0.643774	0.00190631	0.333159	0.00184521	-0.149062
contig_947	5375001	0.00225694	-0.420299	0.00208024	0.277253	0.00117912	-0.364094
contig_947	5380001	0.00381078	0.224481	0.00358947	0.784223	0.00300766	-0.144131
contig_947	5385001	0.00466723	0.854529	0.00402191	0.817808	0.00333226	0.180534
contig_947	5390001	0.00298277	0.427338	0.00296273	1.36731	0.00334234	1.08727
contig_947	5395001	0.00256068	-0.92137	0.00392432	1.79956	0.00195	1.10328
contig_947	5400001	0.00248834	0.29963	0.00300028	0.182861	0.00259113	2.09042
contig_947	5405001	0.00190672	0.180135	0.00142908	-0.380079	0.00186904	0.550135
contig_947	5410001	0.0029844	-0.236098	0.00277883	1.25415	0.00291506	1.36924
contig_947	5415001	0.00494066	0.377756	0.0049773	1.30481	0.0046069	1.47131
contig_947	5420001	0.00624346	0.528771	0.00600025	1.2172	0.00451774	0.859577
contig_947	5425001	0.0026291	0.020937	0.00295227	0.86917	0.00227742	0.533593
contig_947	5430001	0.00243235	-0.31108	0.00207624	0.320464	0.00150363	-0.193227
contig_947	5435001	0.00282503	0.545061	0.00271939	0.390019	0.00157823	-0.511534
contig_947	5440001	0.00335318	0.0594924	0.00323819	0.62653	0.000961314	-1.32421
contig_947	5445001	0.00172431	-1.16729	0.00159972	0.0642814	0.000504435	-1.87112
contig_947	5450001	0.00183344	-0.708811	0.00165096	-0.611842	0.00141734	0.663047
contig_947	5455001	0.00529508	0.917249	0.00478711	1.39949	0.00406089	2.32783
contig_947	5460001	0.00444617	1.36597	0.0032239	0.606412	0.00328871	1.01054
contig_947	5465001	0.00147252	-0.291616	0.00123385	-0.137476	0.00127581	2.03064
contig_947	5470001	0.00284767	0.0586389	0.00236046	0.642151	0.00190524	0.713909
contig_947	5475001	0.00362516	0.893935	0.00282873	0.852583	0.00328145	1.71781
contig_947	5480001	0.00232981	-0.0225268	0.00183129	-0.447808	0.00198553	1.04113
contig_947	5485001	0.00387061	0.284287	0.00342219	1.1078	0.00350565	1.62328
contig_947	5490001	0.00370021	0.420894	0.00324552	0.864413	0.00308226	0.475854
contig_947	5495001	0.00237247	0.0107824	0.00201309	0.506563	0.00175908	-0.508889
contig_947	5500001	0.00348774	0.471118	0.00294026	1.12417	0.00148266	-0.34283
contig_947	5505001	0.00286373	-0.0784878	0.00279813	0.0188772	0.00236215	0.134115
contig_947	5510001	0.00403214	0.345297	0.00347176	0.5095	0.00241619	-0.701296
contig_947	5515001	0.0024334	-0.615321	0.00178151	-0.053364	0.00180685	-0.060434
contig_947	5520001	0.0012649	-0.884037	0.00114851	-0.858114	0.00152419	0.484262
contig_947	5525001	0.000980973	-1.45942	0.00088734	-0.514763	0.000579435	-0.738642
contig_947	5530001	0.00321909	0.534596	0.00259323	0.260517	0.0017254	-0.631282
contig_947	5535001	0.00401924	0.432851	0.00348051	1.46073	0.00337903	0.298129
contig_947	5540001	0.00205433	-0.608735	0.00154908	-0.150176	0.00107419	-1.08239
contig_947	5545001	0.00256448	-0.407421	0.00222902	0.316781	0.00122944	-0.294349
contig_947	5550001	0.00271142	-0.060677	0.0031064	-0.197482	0.00357137	1.22788
contig_947	5555001	0.00425539	0.563081	0.00303625	-0.202729	0.00239492	-0.619333
contig_947	5560001	0.00328414	-0.462904	0.00449616	1.34375	0.00144963	-1.10039
contig_947	5565001	0.00393615	0.675613	0.00312688	1.31996	0.0017254	-1.07191
contig_947	5570001	0.00494222	0.323448	0.00457321	0.781152	0.00211492	-0.482201
contig_947	5575001	0.0024644	-0.769957	0.00233343	0.594103	0.00182513	0.869767
contig_947	5580001	0.00185603	-0.986498	0.00208563	-0.566157	0.00213105	0.694776
contig_947	5585001	0.00286096	-0.725334	0.00294613	-0.207458	0.00236307	-0.348321
contig_947	5590001	0.00289387	-0.492687	0.00266629	0.686069	0.00214234	-0.440689
contig_947	5595001	0.00326068	0.510905	0.00306515	1.65185	0.00312823	2.09395
contig_947	5600001	0.00300127	-1.10224	0.0021503	-0.514783	0.00343517	1.32166
contig_947	5605001	0.00281839	0.0174542	0.00263585	0.466408	0.00237621	0.232118
contig_947	5610001	0.0018113	-0.41499	0.00172063	0.45202	0.00213513	1.5545
contig_947	5615001	0.00234799	-0.25238	0.00231693	0.991978	0.00215892	1.46926
contig_947	5620001	0.00402634	0.0643947	0.00385301	1.05514	0.00466889	1.78563
contig_947	5625001	0.00383347	0.0178497	0.00420866	0.0984858	0.00365323	0.3658
contig_947	5630001	0.00334609	0.307265	0.0032825	1.26527	0.0023379	1.24637
contig_947	5635001	0.00192791	-0.681669	0.00171664	-0.348747	0.000902419	-0.732939
contig_947	5640001	0.00408436	0.162212	0.00398415	0.986791	0.00495641	1.34301
contig_947	5645001	0.00354217	-0.113982	0.00336785	0.203719	0.00350645	0.657347
contig_947	5650001	0.00420113	-0.485512	0.00396846	0.0713434	0.00520739	1.50328
contig_947	5655001	0.00298124	-0.3	0.00288677	0.943561	0.00231129	0.301246
contig_947	5660001	0.00341655	-0.167236	0.00254998	-0.268589	0.00195806	0.0399222
contig_947	5665001	0.00234736	-0.368927	0.00208535	-0.0154831	0.00205847	1.20715
contig_947	5670001	0.00232647	-0.828988	0.00239721	0.513056	0.00144963	-0.891971
contig_947	5675001	0.00205775	-0.480158	0.00142845	-0.500764	0.00170819	-0.549974
contig_947	5680001	0.00361831	0.0932267	0.00267695	0.18696	0.00252132	-0.224582
contig_947	5685001	0.00478034	1.01804	0.00345775	0.365817	0.00520025	1.87877
contig_947	5690001	0.00542875	1.2853	0.00429994	0.725755	0.00486169	1.08088
contig_947	5695001	0.00359218	0.591928	0.00239066	-0.178333	0.00200444	-0.142511
contig_947	5700001	0.0037284	0.857975	0.00364467	1.312	0.00321895	1.06288
contig_947	5705001	0.0012614	-0.934675	0.00174249	0.303082	0.00130447	1.18523
contig_947	5710001	0.00318055	0.115778	0.00250242	0.510404	0.0029501	0.855978
contig_947	5715001	0.00204345	-1.04173	0.00219716	0.0918117	0.00334798	2.21094
contig_947	5720001	0.00170997	-0.460543	0.00141293	0.029921	0.00145971	0.649637
contig_947	5725001	0.00208499	0.190188	0.0027155	0.955416	0.00144355	0.135459
contig_947	5730001	0.00248626	0.212134	0.00247425	-0.00145664	0.00326734	1.81428
contig_947	5735001	0.00381142	0.32506	0.0029138	0.267025	0.00378468	0.577387
contig_947	5740001	0.00277239	-0.164713	0.00258599	0.17511	0.0033029	0.474799
contig_947	5745001	0.00179556	-0.392042	0.00159602	-0.241505	0.00178468	0.441586
contig_947	5750001	0.00300782	-0.301603	0.00203772	-0.850096	0.0031503	0.296561
contig_947	5755001	0.00239514	-0.124499	0.00162991	-0.574484	0.00328105	1.1851
contig_947	5760001	0.0011241	-0.962321	0.000678535	-0.154828	0.00115282	0.191732
contig_947	5765001	0.0017556	-0.716799	0.00171181	-0.0989421	0.00113871	-1.09785
contig_947	5770001	0.00244144	0.00673277	0.00254908	0.107267	0.00221048	0.312417
contig_947	5775001	0.00311121	0.324693	0.00332105	0.108508	0.00359113	1.16601
contig_947	5780001	0.00326723	-0.094917	0.00357675	0.214931	0.00377379	1.23612
contig_947	5785001	0.00292156	-0.505509	0.00200402	-0.791045	0.00247702	-0.463612
contig_947	5790001	0.00217336	0.176199	0.00318578	-0.00398863	0.00316768	0.0488246
contig_947	5795001	0.00245105	-0.543266	0.00241879	0.524095	0.00346629	1.19181
contig_947	5800001	0.00223758	-0.275899	0.00216713	0.134629	0.0019944	-0.0533556
contig_947	5805001	0.00372728	0.44727	0.00389044	1.23853	0.00246371	-0.169832
contig_947	5810001	0.00275983	0.543431	0.00264552	0.937762	0.00137379	-0.486497
contig_947	5815001	0.00295227	-0.554665	0.00280085	0.0523745	0.00198871	-0.170057
contig_947	5820001	0.00432579	0.852245	0.00376501	1.23246	0.0043875	1.33998
contig_947	5825001	0.00204144	0.113477	0.00175253	0.669976	0.00140887	-0.40726
contig_947	5830001	0.00324916	-0.707497	0.00237753	0.174595	0.00525561	1.6706
contig_947	5835001	0.00505796	0.952708	0.00455552	0.523481	0.00409884	0.331568
contig_947	5840001	0.00391882	0.283017	0.00401735	1.01347	0.00362137	0.800759
contig_947	5845001	0.00505485	0.329391	0.00517686	1.17462	0.00426421	0.448849
contig_947	5850001	0.00258753	-0.274659	0.00233798	0.161076	0.00198992	0.300764
contig_947	5855001	0.00338499	0.0305406	0.00356245	0.55007	0.00469476	1.61381
contig_947	5860001	0.00445222	0.361438	0.00397326	0.523538	0.00422016	1.29982
contig_947	5865001	0.00219577	-0.223574	0.00259033	0.0278549	0.00296411	1.19699
contig_947	5870001	0.00353565	0.871589	0.0029707	-0.0340894	0.0031621	0.584135
contig_947	5875001	0.00235104	-0.356167	0.00202227	0.0710333	0.00171984	-0.214016
contig_947	5880001	0.00539154	0.461512	0.00527482	0.318779	0.00582661	1.37193
contig_947	5885001	0.00372791	0.450794	0.00334168	0.615724	0.0027254	-0.138041
contig_947	5890001	0.00291733	0.29021	0.00234595	0.255059	0.00136858	-1.06422
contig_947	5895001	0.00349484	0.611432	0.00341079	0.979047	0.00198629	-0.00032872
contig_947	5900001	0.00342014	0.0544376	0.00346379	0.397758	0.00339975	0.818166
contig_947	5905001	0.00503688	0.78462	0.00492974	0.828245	0.00452995	1.07879
contig_947	5910001	0.00380514	-0.213584	0.0038074	0.641644	0.00365323	0.305667
contig_947	5915001	0.00353298	0.240354	0.00311734	0.712356	0.0035263	0.173966
contig_947	5920001	0.00371224	-0.159649	0.00404056	0.673279	0.0043125	0.874992
contig_947	5925001	0.00468118	0.0656201	0.00479518	0.64652	0.00595579	1.8164
contig_947	5930001	0.00490127	0.967107	0.00424513	0.532479	0.00569543	1.93032
contig_947	5935001	0.00326212	0.742453	0.00319173	0.809103	0.0033942	1.38762
contig_947	5940001	0.00386216	-0.202232	0.00346629	0.437139	0.00452177	1.12502
contig_947	5945001	0.00199937	-0.191082	0.00179118	0.490444	0.00126371	-0.324009
contig_947	5950001	0.00246216	-0.433288	0.0019377	0.572574	0.00218266	-0.163602
contig_947	5955001	0.00393827	0.563587	0.00309423	0.438001	0.00271048	-0.0283614
contig_947	5960001	0.00320144	-0.0469838	0.00272802	-0.0430078	0.00267258	0.362068
contig_947	5965001	0.00281755	-0.203578	0.00228222	-0.00412635	0.0026371	0.660288
contig_947	5970001	0.00635647	0.493048	0.00586015	0.903355	0.00444841	0.324723
contig_947	5975001	0.00422608	0.758528	0.0041394	1.08388	0.00233427	0.0801047
contig_947	5980001	0.00299375	0.0419045	0.00348185	0.250137	0.00319525	0.660861
contig_947	5985001	0.00326682	-0.350206	0.00289588	-0.472902	0.00462637	1.19826
contig_947	5990001	0.00232389	0.345448	0.00209502	0.668077	0.0018323	0.331724
contig_947	5995001	0.00279535	0.235742	0.00284836	0.793111	0.00219718	0.596627
contig_947	6000001	0.00263965	-0.942701	0.0025637	0.459426	0.00151839	-0.417074
contig_947	6005001	0.00299725	-0.626927	0.0021147	-0.844816	0.000988734	-1.18013
contig_947	6010001	0.00355201	0.804186	0.00388279	1.38421	0.00288508	0.433047
contig_947	6015001	0.00458076	0.175924	0.00452432	1.44794	0.00260403	-0.673681
contig_947	6020001	0.00273805	0.224209	0.00309417	0.899335	0.00255121	0.519329
contig_947	6025001	0.00443268	0.242675	0.00476749	0.315442	0.00488273	0.665827
contig_947	6030001	0.00364606	-0.0320653	0.00350384	0.703115	0.00447925	1.71021
contig_947	6035001	0.003626	0.395696	0.00389847	1.29261	0.00361768	1.82545
contig_947	6040001	0.00394736	0.464386	0.00342646	1.03027	0.00229194	0.179076
contig_947	6045001	0.00477873	-0.134544	0.00451266	1.09017	0.00394597	1.37366
contig_947	6050001	0.0040081	-0.167895	0.00452744	0.989954	0.00386945	1.55962
contig_947	6055001	0.0034518	-0.134355	0.00328478	0.838413	0.00285242	1.22832
contig_947	6060001	0.00326089	0.511169	0.00334794	1.08995	0.00205005	0.225628
contig_947	6065001	0.00313646	0.0207967	0.00317752	0.61819	0.0030496	1.12691
contig_947	6070001	0.00258196	-0.191934	0.00217632	0.259818	0.00126616	0.223092
contig_947	6075001	0.00250322	0.100548	0.00242219	0.964263	0.00198477	0.55617
contig_947	6080001	0.00220029	-0.895061	0.00206676	0.131188	0.00227748	-0.0821876
contig_947	6085001	0.00302585	0.558049	0.00211949	-0.259221	0.00236411	0.212265
contig_947	6090001	0.00399393	0.517861	0.00340206	0.92586	0.00309516	0.276876
contig_947	6095001	0.00194588	-0.478214	0.00268876	1.11623	0.00197823	0.0777871
contig_947	6100001	0.00249413	-0.540967	0.00187539	-0.372769	0.00313548	1.47824
contig_947	6105001	0.00398055	-0.0980414	0.00297866	-0.386549	0.00330484	1.22043
contig_947	6110001	0.0043296	0.0453182	0.00438777	0.505593	0.00474113	2.10259
contig_947	6115001	0.00323167	0.301023	0.00293798	0.717742	0.00253272	0.502017
contig_947	6120001	0.00272368	-0.364738	0.00257155	0.288809	0.0023871	0.845687
contig_947	6125001	0.00273023	-0.149924	0.00282248	0.427566	0.00219516	0.70572
contig_947	6130001	0.00623846	0.237752	0.00561034	0.160413	0.00762491	2.1659
contig_947	6135001	0.00402326	-0.482992	0.00380685	0.155737	0.00417782	1.09766
contig_947	6140001	0.00422031	0.607293	0.00429324	0.943503	0.00396197	1.593
contig_947	6145001	0.00472451	0.715016	0.00453776	0.962131	0.00498778	0.888924
contig_947	6150001	0.00199729	-0.364647	0.00200022	-0.456074	0.00217325	0.502512
contig_947	6155001	0.00363043	-0.0435436	0.00311132	-0.261086	0.00407175	1.8014
contig_947	6160001	0.00322078	1.06073	0.00284154	0.782615	0.00282702	1.41716
contig_947	6165001	0.00324001	-0.127788	0.00319633	0.661129	0.00284974	0.82757
contig_947	6170001	0.00493805	1.17006	0.00421981	1.32455	0.00285484	0.552111
contig_947	6175001	0.00372282	0.462402	0.00360597	0.804499	0.00348508	1.48812
contig_947	6180001	0.00370185	-0.483597	0.00354155	0.300383	0.00339381	1.25892
contig_947	6185001	0.000611639	-1.55328	0.00104893	0.165495	0.00027621	-0.205142
contig_947	6190001	0.00191712	-1.03906	0.00216927	0.302274	0.00117339	0.0952607
contig_947	6195001	0.00443446	0.55546	0.0038113	0.752543	0.00322869	1.20599
contig_947	6200001	0.00555051	0.633963	0.00526105	1.12787	0.00404339	0.550826
contig_947	6205001	0.00342114	0.224887	0.0029192	-0.0393986	0.00310081	1.10702
contig_947	6210001	0.00310219	-0.0393106	0.00358251	1.53448	0.00223196	-0.122934
contig_947	6215001	0.00561342	0.444032	0.00547115	0.952854	0.00409222	0.822641
contig_947	6220001	0.00434223	0.612498	0.0035589	0.789298	0.00216911	1.87082
contig_947	6225001	0.00254292	0.0198016	0.00238976	0.796678	0.00156895	0.455851
contig_947	6230001	0.00390973	0.706139	0.00344978	0.771693	0.00147903	-0.248784
contig_947	6235001	0.00326224	-0.926859	0.00281725	0.0684766	0.00139402	0.4574
contig_947	6240001	0.00223031	-0.21822	0.00219379	0.558168	0.00155367	0.750351
contig_947	6245001	0.000933192	-1.60904	0.000990612	-0.684094	0.000741935	0.486218
contig_947	6250001	0.00295782	0.102226	0.00350968	1.06924	0.00231831	0.452801
contig_947	6255001	0.0037511	0.695218	0.00367884	0.927825	0.00114244	-1.35734
contig_947	6260001	0.00417865	1.00039	0.00377468	0.868027	0.00406653	1.27397
contig_947	6265001	0.00376089	0.0806983	0.00399996	1.55487	0.0031029	1.66722
contig_947	6270001	0.00277235	-0.579951	0.00302699	0.532349	0.0016496	-0.76407
contig_947	6275001	0.00446329	0.247954	0.0039633	0.629698	0.00418266	0.760095
contig_947	6280001	0.00510882	0.581502	0.00529189	1.30392	0.00561533	1.38333
contig_947	6285001	0.00486474	1.29802	0.0045652	1.22767	0.00402218	0.917787
contig_947	6290001	0.00493611	0.0105628	0.00422083	0.482626	0.00321375	0.645923
contig_947	6295001	0.00317776	0.370124	0.00316995	0.88942	0.00271812	1.59515
contig_947	6300001	0.00433583	0.0296578	0.00438912	0.627598	0.00224261	-0.410659
contig_947	6305001	0.00362212	0.689506	0.00399923	1.57561	0.00362528	0.754025
contig_947	6310001	0.00329456	0.201661	0.00349104	0.733072	0.00257581	1.08083
contig_947	6315001	0.00425476	0.229178	0.0037789	0.828189	0.00261424	0.0804915
contig_947	6320001	0.00243485	-0.349152	0.00251657	0.351149	0.00150854	0.0720739
contig_947	6325001	0.00341583	-0.474129	0.00368872	0.970855	0.00193634	-0.397677
contig_947	6330001	0.00546454	1.00161	0.00577489	2.04606	0.00170541	-1.32498
contig_947	6335001	0.00216745	-0.64983	0.00223019	0.483065	0.000373387	-1.00459
contig_947	6340001	0.00520745	0.219645	0.00539306	0.715794	0.00350517	-0.249126
contig_947	6345001	0.0034446	0.201035	0.00294955	0.297906	0.00289458	1.40798
contig_947	6350001	0.00235163	0.313983	0.00164381	0.162432	0.00220323	1.09897
contig_947	6355001	0.00227798	0.313068	0.00213166	0.392162	0.00129897	1.21042
contig_947	6360001	0.00276559	-0.0463698	0.00242599	-0.0653137	0.00289086	1.70071
contig_947	6365001	0.00161987	-0.986036	0.00164552	-0.139866	0.00190363	1.14644
contig_947	6370001	0.00236422	-0.710298	0.00206661	-1.33711	0.00272654	-0.275095
contig_947	6375001	0.00135116	-0.631926	0.00102166	-0.583189	0.000974621	-0.216251
contig_947	6380001	0.0050566	0.702051	0.0039203	0.155197	0.00551586	2.26668
contig_947	6385001	0.0028416	-0.0914404	0.00161249	-0.367383	0.00262048	1.69124
contig_947	6390001	0.00381557	0.397581	0.00273615	-0.0670691	0.00351402	2.30249
contig_947	6395001	0.00286068	-0.303087	0.00251494	0.715548	0.00221331	2.52128
contig_947	6400001	0.00413257	0.270805	0.00406712	0.578534	0.00197367	2.02169
contig_947	6405001	0.00282488	-0.755972	0.00295767	-0.0381707	0.00218266	2.22362
contig_947	6410001	0.00452831	0.445449	0.00434012	1.02368	0.00127944	-0.0321817
contig_947	6415001	0.00397855	0.560797	0.0032229	0.628809	0.00243508	2.46113
contig_947	6420001	0.00335995	0.337302	0.00255903	0.602793	0.00146492	1.63454
contig_947	6425001	0.00203383	-0.274891	0.00207681	0.419937	0.00126008	1.66402
contig_947	6430001	0.00367819	0.323832	0.00353293	1.66265	0.00218134	1.77746
contig_947	6435001	0.00310596	0.277618	0.00223357	0.236747	0.00196456	1.00941
contig_947	6440001	0.00481674	0.680493	0.0040639	1.01568	0.00309546	1.83392
contig_947	6445001	0.00395525	-0.384928	0.00351316	1.21102	0.00341097	1.39641
contig_947	6450001	0.00278224	0.0909031	0.00258065	0.730746	0.00106613	0.655322
contig_947	6455001	0.00185856	-0.489865	0.00165605	0.554103	0.00104234	2.00243
contig_947	6460001	0.0020111	-0.610977	0.00233486	0.376933	0.000280249	-0.151941
contig_947	6465001	0.00178396	-0.249843	0.00183475	1.14688	0.000197177	-0.950192
contig_947	6470001	0.00293805	0.360289	0.00242452	1.22223	0.000445968	-0.318482
contig_947	6475001	0.00343425	0.185881	0.00283385	0.601223	0.000466935	-0.461027
contig_947	6480001	0.00329218	-0.493241	0.00264324	-0.154039	0.00228871	0.890297
contig_947	6485001	0.00490085	0.571822	0.00459042	0.610894	0.00319919	-0.196754
contig_947	6490001	0.00197484	-0.0829971	0.00202589	0.322896	0.000458871	-0.942485
contig_947	6495001	0.00338786	-0.192845	0.00349019	0.305287	0.00121129	-0.763487
contig_947	6500001	0.00334657	-0.274744	0.00326948	0.753873	0.00104597	-0.429119
contig_947	6505001	0.00275807	-0.249615	0.00304985	0.756538	0.00208871	1.27749
contig_947	6510001	0.00257417	-0.207256	0.00217017	0.137356	0.00156573	0.310546
contig_947	6515001	0.00364717	0.115839	0.00291949	0.41526	0.00240023	1.05226
contig_947	6520001	0.0033167	0.788987	0.00313599	1.14007	0.00277298	2.15054
contig_947	6525001	0.0021518	-0.526333	0.00198834	0.251335	0.00221653	1.74234
contig_947	6530001	0.00169852	-0.688465	0.00153798	-0.269907	0.0012871	-0.378719
contig_947	6535001	0.00342999	-0.106507	0.00335481	0.262027	0.0033125	2.4319
contig_947	6540001	0.00291506	0.702382	0.00250019	1.12505	0.0014408	-0.0804916
contig_947	6545001	0.00447906	0.44627	0.00395664	0.63211	0.00215949	-0.626896
contig_947	6550001	0.00531374	0.253992	0.0052202	1.12078	0.0035871	0.352377
contig_947	6555001	0.00431939	1.1047	0.00373515	1.06142	0.00147097	-1.13842
contig_947	6560001	0.00262077	0.00117901	0.00242927	-0.162971	0.00110726	-0.823599
contig_947	6565001	0.00261862	-0.0793647	0.00208281	-0.140753	0.000918548	0.774937
contig_947	6570001	0.00268182	-0.0987224	0.00266031	0.588568	0.00149637	3.35396
contig_947	6575001	0.0024544	-0.165886	0.00193674	0.247295	0.000685484	0.483675
contig_947	6580001	0.000924313	-1.11867	0.00119033	0.142627	0.00128306	1.756
contig_947	6585001	0.00192558	-0.0905886	0.00179659	-0.0239256	0.000659677	0.0710394
contig_947	6590001	0.00239006	0.541949	0.00173563	0.0591293	0.000115323	-0.52223
contig_947	6595001	0.00329344	0.466059	0.00215705	-0.760551	0.000593952	1.0074
contig_947	6600001	0.00206892	-0.351395	0.00115109	-0.549334	0.000815726	1.56562
contig_947	6605001	0.00226744	-0.181666	0.00198634	-0.401221	0.00053629	1.04718
contig_947	6610001	0.00159725	0.291956	0.000955903	-0.88127	0.000322581	0.232004
contig_947	6615001	0.00288013	0.641198	0.00168602	-0.930172	0.00041371	-0.52132
contig_947	6620001	0.0031	0.310734	0.00309123	1.01295	0.00253468	2.31487
contig_947	6625001	0.00138746	-0.342367	0.00116913	-0.98567	0.00131129	1.10216
contig_947	6630001	0.00223691	-0.38397	0.00242799	0.474268	0.000375	-0.493129
contig_947	6635001	0.00219593	0.244185	0.00201366	0.203988	9.67742e-05	1.44835
contig_947	6640001	0.00313531	0.552058	0.00241053	0.537874	0.000855242	1.40064
contig_947	6645001	0.00258136	0.0138974	0.00200829	0.858279	0.00104481	0.586683
contig_947	6650001	0.00353015	0.861887	0.00289138	0.693736	0.000524194	1.47794
contig_947	6655001	0.00177696	-1.18116	0.00141622	0.815212	0.00104169	1.66401
contig_947	6660001	0.00145899	-1.23665	0.000976387	0.0853995	0.00278387	2.89452
contig_947	6665001	0.00295227	-0.423038	0.00275676	1.58688	0.00105088	1.77079
contig_947	6670001	0.00158891	-0.422237	0.00130188	0.2026	0.000392348	0.0551674
contig_947	6675001	0.00168943	-0.200055	0.00151124	0.461837	0.000320161	0.209197
contig_947	6680001	0.00311945	0.463806	0.00250953	1.49773	0.000410484	-0.789039
contig_947	6685001	0.00174926	-0.604578	0.00159545	1.54883	0.000297984	-0.41559
contig_947	6690001	0.00332748	0.0185023	0.00314282	1.05852	0.000600403	-2.32315
contig_947	6695001	0.00260698	0.4709	0.00285804	1.77536	0.000161694	-2.34563
contig_947	6700001	0.00167357	-0.31192	0.00115448	-1.07821	0.000325	-1.46351
contig_947	6705001	0.00265032	-0.54299	0.00234851	-0.117148	0.00102379	0.105885
contig_947	6710001	0.00140148	-0.755692	0.00133542	-0.112838	0.000944355	1.88199
contig_947	6715001	0.0021	-0.367224	0.00212319	-0.253424	0.00135968	-0.0788216
contig_947	6720001	0.00198837	-0.0596729	0.00128563	-0.346049	0.000485081	0.261279
contig_947	6725001	0.00181184	-0.744287	0.00181707	0.318331	0.000650806	-0.420089
contig_947	6730001	0.00272875	1.11359	0.00186088	0.302327	0.000569758	0.136424
contig_947	6735001	0.00187019	0.446942	0.00176387	0.551046	0.000381452	0.283092
contig_947	6740001	0.00187252	-0.400801	0.00165039	-0.388504	0.00119556	0.506448
contig_947	6745001	0.00156956	-0.842907	0.000884495	-1.39388	0.00108387	0.508895
contig_947	6750001	0.00341734	0.167375	0.00335334	1.09753	0.00213871	1.55574
contig_947	6755001	0.00185328	-0.432608	0.00167368	0.882357	0.00139839	1.40398
contig_947	6760001	0.00333611	-0.22479	0.0031062	0.0718768	0.00176532	1.29637
contig_947	6765001	0.00133911	-0.205606	0.00118691	-0.00893481	0.000951613	0.0291626
contig_947	6770001	0.0016074	-1.00547	0.00121195	-0.525112	0.00100605	1.16548
contig_947	6775001	0.00243366	0.140749	0.00148506	-0.469319	0.00266371	2.24975
contig_947	6780001	0.00200423	-0.0323399	0.00142307	0.533652	0.00137621	1.1057
contig_947	6785001	0.00159591	0.166557	0.00102134	-0.484085	0.000283871	-0.452421
contig_947	6790001	0.000945243	-1.12364	0.00100632	-1.01146	0.000417742	-0.947917
contig_947	6795001	0.00189989	-0.321055	0.0019568	1.45944	0.000547984	1.67708
contig_947	6800001	0.00223541	0.237942	0.00219037	2.03317	0.0014295	2.76799
contig_947	6805001	0.00059588	-0.884449	0.000571377	0.994052	0.000318548	1.52351
contig_947	6810001	0.00185991	-0.343145	0.00132235	0.321288	0.00130732	3.01306
contig_947	6815001	0.00171099	-0.844096	0.00200996	0.977396	0.00108065	3.10494
contig_947	6820001	0.000304017	-0.991896	3.04416e-05	-1.27941	0.000204839	2.13474
contig_947	6825001	0.00228667	0.511522	0.00236529	1.25698	0.00147951	2.98992
contig_947	6830001	0.00162304	-0.245294	0.00186799	1.38536	0.00113145	3.40015
contig_947	6835001	0.00144633	-0.415316	0.0017017	1.03379	0.00050325	0.9571
contig_947	6840001	0.00103192	0.397831	0.000960455	1.40565	0.000837097	2.14092
contig_947	6845001	0.000806131	-1.60189	0.000512091	-1.54193	0.000241935	-0.0688862
contig_947	6850001	0.00247093	-0.210004	0.00167154	-0.950847	0.00276895	3.52172
contig_947	6855001	0.000974207	-1.76631	0.00255277	2.18559	0.000729032	0.421092
contig_947	6860001	0.00390077	-0.152515	0.00469887	1.74891	0.00177056	0.0673404
contig_947	6865001	0.00356998	0.447099	0.00341401	0.945924	0.00131815	-0.703967
contig_947	6870001	0.0017704	-0.289239	0.00117357	0.0960345	0.000322984	-1.0918
contig_947	6875001	0.00167294	-0.535586	0.00114623	-0.371958	0.000633468	0.50661
contig_947	6880001	0.00207513	-0.67643	0.0015229	-0.301687	0.00157222	0.969857
contig_947	6885001	0.00196681	-0.445611	0.00152546	0.49866	0.00171371	2.2253
contig_947	6890001	0.00307167	0.918222	0.00198293	0.146808	0.00239798	1.23512
contig_947	6895001	0.00233129	-0.020307	0.00175164	0.650804	0.0020125	1.77414
contig_947	6900001	0.00323606	-0.342106	0.00204097	0.0741729	0.00332007	1.47412
contig_947	6905001	0.00170954	0.0319877	0.00149388	1.89919	0.000987903	0.574856
contig_947	6910001	0.00173129	0.368325	0.000735135	-1.11281	0.0007625	-0.135404
contig_947	6915001	0.00261142	0.182804	0.00180999	-0.253629	0.00103105	-1.10006
contig_947	6920001	0.00306998	0.67982	0.00176302	-1.03495	0.000993145	-1.66594
contig_947	6925001	0.00219085	-0.0153183	0.00180861	0.806266	0.000577419	-0.747641
contig_947	6930001	0.00100402	-1.35351	0.000737696	0.340754	0.000449597	-0.295663
contig_947	6935001	0.00173576	-0.0663314	0.000956285	-0.309477	0.000469781	-1.20709
contig_947	6940001	0.00170867	-0.541827	0.00192119	0.779829	0.000680242	0.174834
contig_947	6945001	0.00208295	-0.437767	0.00171863	0.44746	0.000393952	-0.363249
contig_947	6950001	0.00282732	0.987973	0.00236529	0.650749	4.51613e-05	-0.138355
contig_947	6955001	0.00376342	0.72645	0.00318578	1.41228	0.00096129	0.25639
contig_947	6960001	0.00324926	0.496683	0.00353058	1.17128	0.00101935	0.0905142
contig_947	6965001	0.00269915	0.531462	0.00273741	1.31229	0.000148387	0.992634
contig_947	6970001	0.00318097	0.682781	0.00276472	0.843476	4.75806e-05	-1.04684
contig_947	6975001	0.00348947	1.29379	0.00273001	0.0871487	2.41935e-05	-0.782954
contig_947	6980001	0.00311543	0.526101	0.00272404	0.688466	6.00806e-05	-1.37923
contig_947	6985001	0.00164884	-0.578038	0.00159573	1.16425	0.00014879	-0.633495
contig_947	6990001	0.0017762	0.409145	0.00142822	0.722724	0.000981855	3.05115
contig_947	6995001	0.00226654	0.354691	0.00220654	1.72346	0.0013246	3.42707
contig_947	7000001	0.000283303	-0.579326	0.000228454	-0.460322	0.000284677	0.393099
contig_947	7005001	0.000224736	-1.08824	0.000395164	0.520559	3.50806e-05	-0.448258
contig_947	7010001	0.00038799	-1.28422	0.000160462	-1.16061	0.000175	0.403584
contig_947	7020001	0.00120106	0.448948	0.000966145	1.43285	5.44355e-05	0.146756

## Sheet: Fig 3D
	Makira				SASC				Ugi
POS	H1	H2	H12	H2/H1	H1	H2	H12	H2/H1	H1	H2	H12	H2/H1
33982	0.0299587	0.0253099	0.036157	0.844828	0.0637119	0.0297784	0.0927978	0.467391	0.195312	0.116211	0.335938	0.595
49304	0.0795455	0.0464876	0.137397	0.584416	0.0817175	0.0477839	0.139889	0.584746	0.181641	0.102539	0.322266	0.564516
62182	0.071281	0.0459711	0.107438	0.644928	0.200831	0.101108	0.367036	0.503448	0.203125	0.124023	0.361328	0.610577
74439	0.0516529	0.0330579	0.0764463	0.64	0.0844875	0.050554	0.132964	0.598361	0.203125	0.124023	0.361328	0.610577
91772	0.0423554	0.0340909	0.0588843	0.804878	0.0692521	0.0353186	0.098338	0.51	0.220703	0.123047	0.396484	0.557522
107279	0.0857438	0.043905	0.141529	0.512048	0.139889	0.0401662	0.222992	0.287129	0.205078	0.107422	0.361328	0.52381
120026	0.053719	0.035124	0.0847107	0.653846	0.157895	0.0740997	0.264543	0.469298	0.205078	0.107422	0.361328	0.52381
135946	0.0599174	0.0346074	0.0960744	0.577586	0.0858726	0.0519391	0.144044	0.604839	0.335938	0.116211	0.628906	0.34593
155926	0.0599174	0.0346074	0.0960744	0.577586	0.15374	0.0540166	0.253463	0.351351	0.160156	0.0810547	0.248047	0.506098
173281	0.0320248	0.027376	0.0413223	0.854839	0.0872576	0.0429363	0.131579	0.492063	0.212891	0.115234	0.388672	0.541284
185898	0.0547521	0.0294421	0.0909091	0.537736	0.0637119	0.0297784	0.0927978	0.467391	0.253906	0.0341797	0.341797	0.134615
198692	0.0640496	0.0454545	0.10124	0.709677	0.0969529	0.0277008	0.138504	0.285714	0.152344	0.0898438	0.246094	0.589744
224117	0.0940083	0.0521694	0.168388	0.554945	0.0803324	0.0360111	0.113573	0.448276	0.253906	0.113281	0.488281	0.446154
241689	0.0733471	0.0315083	0.119835	0.429577	0.0803324	0.0463989	0.128809	0.577586	0.0839844	0.0595703	0.123047	0.709302
261418	0.0692149	0.036157	0.118802	0.522388	0.120499	0.0512465	0.189751	0.425287	0.0449219	0.0361328	0.0625	0.804348
280197	0.0599174	0.0413223	0.0909091	0.689655	0.0817175	0.0373961	0.126039	0.457627	0.0664062	0.0507812	0.0898438	0.764706
295707	0.17562	0.026343	0.26343	0.15	0.186981	0.0699446	0.331025	0.374074	0.0390625	0.0351562	0.046875	0.9
316092	0.172521	0.0232438	0.242769	0.134731	0.163435	0.0277008	0.221607	0.169492	0.0332031	0.0292969	0.0332031	0.882353
337386	0.120868	0.0335744	0.188017	0.277778	0.383657	0.017313	0.479224	0.0451264	0.132812	0.0849609	0.201172	0.639706
355889	0.0847107	0.0428719	0.131198	0.506098	0.128809	0.0844875	0.206371	0.655914	0.0683594	0.0439453	0.0976562	0.642857
377200	0.128099	0.0408058	0.222107	0.318548	0.160665	0.0768698	0.267313	0.478448	0.105469	0.0429688	0.152344	0.407407
393537	0.0506198	0.0253099	0.072314	0.5	0.0817175	0.0373961	0.126039	0.457627	0.0429688	0.0341797	0.0546875	0.795455
412576	0.0392562	0.0309917	0.0516529	0.789474	0.0775623	0.0436288	0.126039	0.5625	0.136719	0.0888672	0.21875	0.65
435206	0.139463	0.0232438	0.201446	0.166667	0.0817175	0.0477839	0.130194	0.584746	0.126953	0.0917969	0.197266	0.723077
453205	0.052686	0.0340909	0.0774793	0.647059	0.171745	0.0360111	0.268698	0.209677	0.115234	0.0908203	0.154297	0.788136
468665	0.386364	0.00981405	0.442149	0.0254011	0.192521	0.0367036	0.275623	0.190647	0.210938	0.0927734	0.361328	0.439815
493360	0.0816116	0.0397727	0.128099	0.487342	0.0914127	0.0470914	0.157895	0.515152	0.0644531	0.0488281	0.0878906	0.757576
511374	0.0795455	0.0542355	0.130165	0.681818	0.113573	0.0692521	0.180055	0.609756	0.0761719	0.0517578	0.115234	0.679487
535125	0.0650826	0.0521694	0.0909091	0.801587	0.0886427	0.0637119	0.138504	0.71875	0.0605469	0.0449219	0.0839844	0.741935
557731	0.0547521	0.0418388	0.0754132	0.764151	0.0914127	0.066482	0.132964	0.727273	0.115234	0.0800781	0.173828	0.694915
574562	0.0516529	0.0330579	0.0826446	0.64	0.0955679	0.0512465	0.16205	0.536232	0.0371094	0.0332031	0.0449219	0.894737
588711	0.0671488	0.0485537	0.0981405	0.723077	0.155125	0.0858726	0.265928	0.553571	0.0351562	0.03125	0.0429688	0.888889
608895	0.0774793	0.0356405	0.114669	0.46	0.130194	0.0740997	0.229917	0.569149	0.0390625	0.0302734	0.0507812	0.775
636480	0.113636	0.0619835	0.17562	0.545455	0.108033	0.0519391	0.17036	0.480769	0.150391	0.0712891	0.255859	0.474026
658348	0.0661157	0.0475207	0.0971074	0.71875	0.163435	0.119114	0.252078	0.728814	0.121094	0.0419922	0.173828	0.346774
674189	0.107438	0.044938	0.164256	0.418269	0.386427	0.0512465	0.630194	0.132616	0.207031	0.109375	0.34375	0.528302
687281	0.0681818	0.0428719	0.0971074	0.628788	0.134349	0.0900277	0.222992	0.670103	0.0625	0.0380859	0.0917969	0.609375
710982	0.0836777	0.0418388	0.139463	0.5	0.17036	0.0533241	0.296399	0.313008	0.0371094	0.0332031	0.0449219	0.894737
733881	0.0495868	0.0366736	0.0702479	0.739583	0.124654	0.0685596	0.199446	0.55	0.0351562	0.03125	0.0429688	0.888889
751898	0.134298	0.0330579	0.206612	0.246154	0.16205	0.0782548	0.268698	0.482906	0.0351562	0.03125	0.0429688	0.888889
773778	0.089876	0.0568182	0.155992	0.632184	0.155125	0.0990305	0.254848	0.638393	0.0898438	0.0654297	0.128906	0.728261
792387	0.0692149	0.043905	0.112603	0.634328	0.131579	0.0754848	0.218837	0.573684	0.0410156	0.0322266	0.0527344	0.785714
815694	0.0867769	0.0614669	0.130165	0.708333	0.221607	0.0443213	0.354571	0.2	0.0605469	0.0449219	0.0839844	0.741935
833674	0.0485537	0.0299587	0.0671488	0.617021	0.130194	0.0609418	0.227147	0.468085	0.0390625	0.0351562	0.046875	0.9
854928	0.0878099	0.0547521	0.153926	0.623529	0.231302	0.0540166	0.386427	0.233533	0.0585938	0.0498047	0.0761719	0.85
877329	0.0971074	0.0346074	0.153926	0.356383	0.121884	0.0775623	0.210526	0.636364	0.046875	0.0380859	0.0644531	0.8125
905452	0.0506198	0.0377066	0.071281	0.744898	0.211911	0.034626	0.322715	0.163399	0.0722656	0.0478516	0.101562	0.662162
927085	0.0640496	0.0454545	0.0950413	0.709677	0.149584	0.0657895	0.240997	0.439815	0.0507812	0.0351562	0.0664062	0.692308
949042	0.0413223	0.0284091	0.0619835	0.6875	0.117729	0.0734072	0.206371	0.623529	0.0664062	0.0507812	0.0898438	0.764706
975175	0.0495868	0.0366736	0.0702479	0.739583	0.130194	0.0740997	0.229917	0.569149	0.0742188	0.0498047	0.103516	0.671053
1000238	0.0816116	0.0397727	0.128099	0.487342	0.099723	0.0436288	0.149584	0.4375	0.0449219	0.0361328	0.0566406	0.804348
1028113	0.0805785	0.0387397	0.127066	0.480769	0.0803324	0.0463989	0.128809	0.577586	0.03125	0.0302734	0.0332031	0.96875
1057113	0.10124	0.0268595	0.150826	0.265306	0.394737	0.0283934	0.554017	0.0719298	0.0800781	0.0644531	0.111328	0.804878
1086008	0.0506198	0.0377066	0.071281	0.744898	0.130194	0.0858726	0.218837	0.659574	0.0390625	0.0351562	0.046875	0.9
1114291	0.052686	0.0397727	0.0733471	0.754902	0.099723	0.0304709	0.155125	0.305556	0.0390625	0.0351562	0.046875	0.9
1132501	0.0630165	0.0444215	0.0940083	0.704918	0.134349	0.0782548	0.234072	0.582474	0.0371094	0.0332031	0.0449219	0.894737
1159741	0.0692149	0.043905	0.119835	0.634328	0.114958	0.0588643	0.189751	0.512048	0.0332031	0.0292969	0.0332031	0.882353
1183953	0.0516529	0.0330579	0.0826446	0.64	0.116343	0.0720222	0.193906	0.619048	0.0449219	0.0361328	0.0566406	0.804348
1206272	0.0919421	0.0501033	0.13843	0.544944	0.137119	0.0927978	0.214681	0.676768	0.0605469	0.0449219	0.0839844	0.741935
1227260	0.0547521	0.036157	0.0795455	0.660377	0.124654	0.0685596	0.211911	0.55	0.0507812	0.0419922	0.0683594	0.826923
1249373	0.0671488	0.0253099	0.0950413	0.376923	0.0803324	0.0360111	0.113573	0.448276	0.0332031	0.0292969	0.0332031	0.882353
1255652	0.108471	0.0666322	0.182851	0.614286	0.128809	0.0844875	0.206371	0.655914	0.0566406	0.0410156	0.0800781	0.724138
1260337	0.0950413	0.0433884	0.157025	0.456522	0.110803	0.066482	0.188366	0.6	0.03125	0.0302734	0.0332031	0.96875
1264441	0.0516529	0.0330579	0.0702479	0.64	0.127424	0.0713296	0.214681	0.559783	0.0566406	0.0410156	0.0800781	0.724138
1267641	0.0795455	0.0542355	0.122934	0.681818	0.177285	0.121191	0.289474	0.683594	0.0332031	0.0292969	0.0332031	0.882353
1271529	0.0692149	0.043905	0.112603	0.634328	0.112188	0.067867	0.189751	0.604938	0.0332031	0.0292969	0.0332031	0.882353
1274155	0.0506198	0.0377066	0.071281	0.744898	0.109418	0.0754848	0.16759	0.689873	0.0605469	0.0361328	0.0898438	0.596774
1277304	0.0950413	0.0697314	0.145661	0.733696	0.117729	0.0734072	0.184211	0.623529	0.105469	0.0703125	0.164062	0.666667
1280849	0.0785124	0.0599174	0.115702	0.763158	0.099723	0.0554017	0.166205	0.555556	0.0449219	0.0361328	0.0566406	0.804348
1284622	0.106405	0.0645661	0.16219	0.606796	0.130194	0.0858726	0.207756	0.659574	0.0390625	0.0302734	0.0507812	0.775
1287410	0.0940083	0.0609504	0.15186	0.648352	0.0734072	0.0394737	0.112188	0.537736	0.0371094	0.0332031	0.0449219	0.894737
1290955	0.131198	0.0795455	0.224174	0.606299	0.101108	0.0450139	0.163435	0.445205	0.0371094	0.0332031	0.0449219	0.894737
1293472	0.0630165	0.0444215	0.0940083	0.704918	0.200831	0.101108	0.350416	0.503448	0.0410156	0.0322266	0.0527344	0.785714
1296680	0.053719	0.0284091	0.0754132	0.528846	0.110803	0.066482	0.177285	0.6	0.0683594	0.0527344	0.0996094	0.771429
1300471	0.0661157	0.0475207	0.0971074	0.71875	0.0900277	0.0560942	0.138504	0.623077	0.0429688	0.0341797	0.0546875	0.795455
1305072	0.0578512	0.0392562	0.088843	0.678571	0.0844875	0.0595568	0.134349	0.704918	0.0351562	0.03125	0.0429688	0.888889
1312718	0.10124	0.0681818	0.159091	0.673469	0.0623269	0.0283934	0.0817175	0.455556	0.0742188	0.0498047	0.103516	0.671053
1330176	0.0568182	0.0382231	0.0754132	0.672727	0.127424	0.0713296	0.202216	0.559783	0.0390625	0.0302734	0.0507812	0.775
1352021	0.0516529	0.0433884	0.0640496	0.84	0.106648	0.0373961	0.16205	0.350649	0.0410156	0.0322266	0.0527344	0.785714
1371857	0.035124	0.0304752	0.0444215	0.867647	0.142659	0.0734072	0.239612	0.514563	0.0351562	0.03125	0.0429688	0.888889
1391718	0.0836777	0.0418388	0.130165	0.5	0.134349	0.0900277	0.222992	0.670103	0.09375	0.0585938	0.152344	0.625
1412833	0.0516529	0.0387397	0.072314	0.75	0.0775623	0.0436288	0.116343	0.5625	0.0488281	0.0400391	0.0664062	0.82
1435990	0.0464876	0.0335744	0.0671488	0.722222	0.126039	0.0699446	0.213296	0.554945	0.078125	0.0537109	0.117188	0.6875
1458140	0.0816116	0.0397727	0.128099	0.487342	0.0900277	0.0560942	0.148199	0.623077	0.132812	0.0703125	0.226562	0.529412
1479968	0.0816116	0.0397727	0.128099	0.487342	0.0775623	0.033241	0.110803	0.428571	0.111328	0.0488281	0.189453	0.438596
1504162	0.0774793	0.0588843	0.108471	0.76	0.137119	0.0810249	0.236842	0.590909	0.0742188	0.0585938	0.105469	0.789474
1519706	0.0785124	0.0454545	0.11157	0.578947	0.0844875	0.0401662	0.128809	0.47541	0.0976562	0.0351562	0.128906	0.36
1546445	0.0423554	0.0294421	0.0578512	0.695122	0.0734072	0.0394737	0.112188	0.537736	0.0957031	0.0478516	0.150391	0.5
1564726	0.0506198	0.0253099	0.072314	0.5	0.098338	0.0540166	0.15374	0.549296	0.175781	0.0966797	0.316406	0.55
1588995	0.0433884	0.0247934	0.0557851	0.571429	0.0858726	0.0415512	0.141274	0.483871	0.0820312	0.0664062	0.113281	0.809524
1610750	0.0847107	0.0594008	0.128099	0.70122	0.0817175	0.0373961	0.126039	0.457627	0.150391	0.0878906	0.275391	0.584416
1632611	0.0568182	0.0382231	0.0816116	0.672727	0.0734072	0.0290859	0.117729	0.396226	0.152344	0.0732422	0.257812	0.480769
1648274	0.0919421	0.0501033	0.147727	0.544944	0.0775623	0.033241	0.121884	0.428571	0.107422	0.0722656	0.166016	0.672727
1672079	0.0754132	0.0335744	0.121901	0.445205	0.160665	0.0768698	0.267313	0.478448	0.158203	0.0791016	0.246094	0.5
1696545	0.0578512	0.0392562	0.0826446	0.678571	0.119114	0.0747922	0.196676	0.627907	0.185547	0.106445	0.326172	0.573684
1714992	0.0619835	0.0366736	0.0981405	0.591667	0.130194	0.0740997	0.217452	0.569149	0.0644531	0.0400391	0.09375	0.621212
1737945	0.0588843	0.0402893	0.089876	0.684211	0.128809	0.0844875	0.206371	0.655914	0.0527344	0.0439453	0.0703125	0.833333
1762690	0.0733471	0.0402893	0.122934	0.549296	0.127424	0.0831025	0.204986	0.652174	0.173828	0.0947266	0.314453	0.544944
1786355	0.071281	0.0294421	0.108471	0.413043	0.177285	0.0602493	0.32133	0.339844	0.046875	0.0380859	0.0585938	0.8125
1809300	0.10124	0.0495868	0.173554	0.489796	0.134349	0.0900277	0.211911	0.670103	0.150391	0.0712891	0.255859	0.474026
1837341	0.0805785	0.0552686	0.123967	0.685897	0.204986	0.0879501	0.367036	0.429054	0.162109	0.0996094	0.240234	0.614458
1867997	0.0371901	0.0289256	0.053719	0.777778	0.0803324	0.0463989	0.119114	0.577586	0.0605469	0.0449219	0.0839844	0.741935
1896886	0.100207	0.0583678	0.174587	0.582474	0.184211	0.128116	0.296399	0.695489	0.0761719	0.0605469	0.107422	0.794872
1930943	0.0960744	0.0444215	0.158058	0.462366	0.120499	0.0761773	0.186981	0.632184	0.078125	0.0537109	0.126953	0.6875
1957947	0.0743802	0.0413223	0.115702	0.555556	0.15374	0.0844875	0.250693	0.54955	0.101562	0.0390625	0.164062	0.384615
1980351	0.0671488	0.0418388	0.0960744	0.623077	0.157895	0.0886427	0.282548	0.561404	0.103516	0.0683594	0.162109	0.660377
2010109	0.0971074	0.0454545	0.159091	0.468085	0.138504	0.0692521	0.235457	0.5	0.0683594	0.0527344	0.0996094	0.771429
2041322	0.120868	0.0583678	0.18905	0.482906	0.101108	0.0671745	0.15928	0.664384	0.0410156	0.0371094	0.0488281	0.904762
2073891	0.0578512	0.0325413	0.0867769	0.5625	0.112188	0.0782548	0.180055	0.697531	0.078125	0.0429688	0.125	0.55
2100706	0.0330579	0.0247934	0.0454545	0.75	0.135734	0.0914127	0.213296	0.673469	0.0546875	0.0390625	0.078125	0.714286
2129531	0.0671488	0.0340909	0.108471	0.507692	0.0844875	0.050554	0.132964	0.598361	0.0703125	0.0458984	0.0996094	0.652778
2152365	0.0588843	0.0459711	0.0847107	0.780702	0.0761773	0.0512465	0.117729	0.672727	0.146484	0.0488281	0.224609	0.333333
2176145	0.0464876	0.0382231	0.0630165	0.822222	0.0872576	0.0623269	0.137119	0.714286	0.101562	0.0537109	0.169922	0.528846
2205521	0.0506198	0.0320248	0.0754132	0.632653	0.112188	0.067867	0.17867	0.604938	0.0898438	0.0546875	0.136719	0.608696
2229277	0.0392562	0.0309917	0.0557851	0.789474	0.152355	0.0353186	0.224377	0.231818	0.0917969	0.0566406	0.150391	0.617021
2251293	0.0330579	0.0284091	0.0423554	0.859375	0.121884	0.0775623	0.210526	0.636364	0.113281	0.078125	0.183594	0.689655
2273121	0.0661157	0.0242769	0.0847107	0.367188	0.188366	0.0325485	0.271468	0.172794	0.0859375	0.0615234	0.125	0.715909
2293768	0.0795455	0.0278926	0.120868	0.350649	0.103878	0.0595568	0.15928	0.573333	0.0957031	0.0605469	0.154297	0.632653
2309626	0.0413223	0.0330579	0.053719	0.8	0.0775623	0.0436288	0.116343	0.5625	0.0410156	0.0322266	0.0527344	0.785714
2326638	0.0278926	0.0258264	0.0320248	0.925926	0.0747922	0.0304709	0.108033	0.407407	0.0429688	0.0341797	0.0546875	0.795455
2346867	0.0423554	0.0237603	0.0609504	0.560976	0.0554017	0.0214681	0.0554017	0.3875	0.0332031	0.0292969	0.0332031	0.882353
2370970	0.122934	0.071281	0.22624	0.579832	0.198061	0.098338	0.380886	0.496503	0.0546875	0.0390625	0.0703125	0.714286
2390063	0.105372	0.0309917	0.154959	0.294118	0.213296	0.0574792	0.358726	0.269481	0.046875	0.0380859	0.0585938	0.8125
2406965	0.0485537	0.0356405	0.0743802	0.734043	0.216066	0.0803324	0.371191	0.371795	0.0585938	0.0429688	0.0898438	0.733333
2425219	0.0402893	0.027376	0.0557851	0.679487	0.0831025	0.049169	0.131579	0.591667	0.0390625	0.0351562	0.046875	0.9
2447113	0.0371901	0.0289256	0.0495868	0.777778	0.067867	0.0235457	0.0900277	0.346939	0.0585938	0.0341797	0.078125	0.583333
2464828	0.0309917	0.026343	0.0402893	0.85	0.0720222	0.0277008	0.0941828	0.384615	0.0859375	0.0507812	0.132812	0.590909
2483982	0.0547521	0.036157	0.0795455	0.660377	0.0817175	0.0256233	0.119114	0.313559	0.0800781	0.0322266	0.121094	0.402439
2502634	0.0454545	0.0371901	0.0619835	0.818182	0.108033	0.0519391	0.182825	0.480769	0.0566406	0.0410156	0.0800781	0.724138
2517638	0.0506198	0.0320248	0.0754132	0.632653	0.157895	0.0221607	0.216066	0.140351	0.0488281	0.0332031	0.0644531	0.68
2533779	0.0475207	0.0392562	0.0640496	0.826087	0.137119	0.0533241	0.228532	0.388889	0.115234	0.0527344	0.177734	0.457627
2549225	0.0413223	0.0284091	0.0568182	0.6875	0.145429	0.0616343	0.236842	0.42381	0.142578	0.0634766	0.230469	0.445205
2568283	0.036157	0.0232438	0.0464876	0.642857	0.126039	0.0699446	0.200831	0.554945	0.134766	0.0556641	0.205078	0.413043
2584719	0.0692149	0.036157	0.110537	0.522388	0.135734	0.0519391	0.227147	0.382653	0.201172	0.0605469	0.365234	0.300971
2602235	0.0485537	0.0402893	0.0650826	0.829787	0.114958	0.0706371	0.18144	0.614458	0.121094	0.0585938	0.199219	0.483871
2618644	0.0433884	0.0304752	0.0588843	0.702381	0.132964	0.0768698	0.207756	0.578125	0.154297	0.0917969	0.279297	0.594937
2635266	0.0330579	0.0247934	0.0413223	0.75	0.0858726	0.0609418	0.135734	0.709677	0.183594	0.0429688	0.300781	0.234043
2655864	0.0495868	0.0366736	0.0754132	0.739583	0.0872576	0.0533241	0.145429	0.611111	0.251953	0.0322266	0.369141	0.127907
2674527	0.0402893	0.0320248	0.052686	0.794872	0.0581717	0.0242382	0.0775623	0.416667	0.136719	0.0390625	0.195312	0.285714
2692205	0.0423554	0.0340909	0.0547521	0.804878	0.0914127	0.0221607	0.119114	0.242424	0.101562	0.0537109	0.15625	0.528846
2708790	0.035124	0.0268595	0.0475207	0.764706	0.0706371	0.0367036	0.109418	0.519608	0.0507812	0.0351562	0.0742188	0.692308
2722267	0.0340909	0.0294421	0.0433884	0.863636	0.101108	0.0567867	0.16759	0.561644	0.0332031	0.0292969	0.0332031	0.882353
2737318	0.0444215	0.036157	0.0609504	0.813953	0.0623269	0.0283934	0.0914127	0.455556	0.142578	0.0800781	0.251953	0.561644
2749322	0.0609504	0.0423554	0.0919421	0.694915	0.106648	0.0623269	0.184211	0.584416	0.121094	0.0419922	0.191406	0.346774
2760742	0.0382231	0.0335744	0.0475207	0.878378	0.067867	0.0339335	0.106648	0.5	0.09375	0.03125	0.140625	0.333333
2772111	0.052686	0.027376	0.0816116	0.519608	0.113573	0.0297784	0.15928	0.262195	0.0957031	0.0332031	0.142578	0.346939
2783646	0.0413223	0.0330579	0.0578512	0.8	0.0387812	0.0325485	0.0512465	0.839286	0.0761719	0.0283203	0.103516	0.371795
2795185	0.0227273	0.0222107	0.0237603	0.977273	0.17313	0.0560942	0.299169	0.324	0.25	0.0302734	0.337891	0.121094
2807457	0.0444215	0.0315083	0.0650826	0.709302	0.15097	0.0512465	0.267313	0.33945	0.285156	0.0351562	0.410156	0.123288
2819263	0.0278926	0.0232438	0.0340909	0.833333	0.202216	0.0463989	0.32687	0.229452	0.0488281	0.0400391	0.0664062	0.82
2832611	0.035124	0.0222107	0.0454545	0.632353	0.119114	0.0747922	0.207756	0.627907	0.0976562	0.0625	0.167969	0.64
2842619	0.0289256	0.0242769	0.035124	0.839286	0.0872576	0.0533241	0.145429	0.611111	0.0332031	0.0292969	0.0332031	0.882353
2853042	0.0340909	0.0211777	0.0444215	0.621212	0.132964	0.0886427	0.210526	0.666667	0.03125	0.0302734	0.0332031	0.96875
2865564	0.0299587	0.0253099	0.036157	0.844828	0.146814	0.102493	0.235457	0.698113	0.0644531	0.0292969	0.0878906	0.454545
2878097	0.0433884	0.0304752	0.0640496	0.702381	0.0775623	0.0436288	0.126039	0.5625	0.0644531	0.0292969	0.0878906	0.454545
2894154	0.0258264	0.0211777	0.0258264	0.82	0.0623269	0.0283934	0.0914127	0.455556	0.0507812	0.0419922	0.0683594	0.826923
2904691	0.0247934	0.0227273	0.0289256	0.916667	0.0941828	0.0380886	0.15651	0.404412	0.0605469	0.0361328	0.0898438	0.596774
2913211	0.0247934	0.0227273	0.0289256	0.916667	0.0637119	0.0297784	0.0927978	0.467391	0.0664062	0.0419922	0.0957031	0.632353
2923162	0.035124	0.0222107	0.0454545	0.632353	0.113573	0.0692521	0.180055	0.609756	0.078125	0.0302734	0.119141	0.3875
2935647	0.0309917	0.026343	0.0371901	0.85	0.099723	0.0554017	0.166205	0.555556	0.300781	0.0185547	0.367188	0.0616883
2946358	0.0299587	0.0216942	0.0382231	0.724138	0.099723	0.0657895	0.157895	0.659722	0.0605469	0.0361328	0.0898438	0.596774
2954354	0.0309917	0.0227273	0.0392562	0.733333	0.0941828	0.0498615	0.149584	0.529412	0.09375	0.03125	0.140625	0.333333
2965450	0.0289256	0.0206612	0.0289256	0.714286	0.0775623	0.033241	0.110803	0.428571	0.0429688	0.0341797	0.0605469	0.795455
2977248	0.0340909	0.0258264	0.0464876	0.757576	0.0900277	0.0457064	0.145429	0.507692	0.115234	0.0527344	0.177734	0.457627
2987666	0.072314	0.0392562	0.113636	0.542857	0.0775623	0.033241	0.110803	0.428571	0.0976562	0.0351562	0.128906	0.36
2995237	0.0423554	0.0294421	0.0630165	0.695122	0.102493	0.033241	0.144044	0.324324	0.121094	0.0585938	0.214844	0.483871
3004596	0.0289256	0.0206612	0.0289256	0.714286	0.0637119	0.0297784	0.0927978	0.467391	0.078125	0.0537109	0.126953	0.6875
3014270	0.0258264	0.0237603	0.0299587	0.92	0.066482	0.0325485	0.0955679	0.489583	0.119141	0.0400391	0.189453	0.336066
3024546	0.0309917	0.026343	0.0371901	0.85	0.0734072	0.0394737	0.112188	0.537736	0.0371094	0.0332031	0.0449219	0.894737
3039004	0.0330579	0.0247934	0.0454545	0.75	0.0637119	0.0297784	0.0927978	0.467391	0.0976562	0.0351562	0.144531	0.36
3049376	0.0320248	0.0237603	0.0402893	0.741935	0.163435	0.0277008	0.221607	0.169492	0.0839844	0.0683594	0.115234	0.813953
3058429	0.0423554	0.0340909	0.0547521	0.804878	0.103878	0.0477839	0.166205	0.46	0.0976562	0.0498047	0.152344	0.51
3067384	0.0547521	0.0418388	0.0805785	0.764151	0.123269	0.0789474	0.211911	0.640449	0.115234	0.0673828	0.183594	0.584746
3078638	0.0413223	0.0284091	0.0568182	0.6875	0.106648	0.0623269	0.16205	0.584416	0.101562	0.0390625	0.148438	0.384615
3092996	0.0268595	0.0222107	0.0330579	0.826923	0.0803324	0.0463989	0.128809	0.577586	0.105469	0.0810547	0.154297	0.768519
3104396	0.0258264	0.0211777	0.0258264	0.82	0.0803324	0.0360111	0.124654	0.448276	0.107422	0.0830078	0.15625	0.772727
3113436	0.0237603	0.0216942	0.0237603	0.913043	0.0706371	0.0367036	0.109418	0.519608	0.183594	0.104492	0.324219	0.569149
3123934	0.0247934	0.0227273	0.0289256	0.916667	0.0941828	0.0602493	0.16205	0.639706	0.162109	0.0644531	0.259766	0.39759
3134131	0.0309917	0.026343	0.0371901	0.85	0.099723	0.0657895	0.16759	0.659722	0.121094	0.0419922	0.208984	0.346774
3147876	0.0330579	0.0284091	0.0423554	0.859375	0.098338	0.0540166	0.16482	0.549296	0.121094	0.0419922	0.208984	0.346774
3160720	0.0309917	0.026343	0.0371901	0.85	0.117729	0.0734072	0.195291	0.623529	0.138672	0.0595703	0.226562	0.429577
3173261	0.0278926	0.0232438	0.0340909	0.833333	0.121884	0.0775623	0.199446	0.636364	0.0820312	0.0341797	0.123047	0.416667
3186868	0.035124	0.0268595	0.0475207	0.764706	0.0775623	0.0526316	0.119114	0.678571	0.0390625	0.0351562	0.046875	0.9
3197412	0.0475207	0.0222107	0.0692149	0.467391	0.0706371	0.0263158	0.103878	0.372549	0.0625	0.046875	0.0859375	0.75
3205137	0.0227273	0.0222107	0.0237603	0.977273	0.0720222	0.0277008	0.105263	0.384615	0.0566406	0.0322266	0.0761719	0.568966
3213640	0.0299587	0.0278926	0.0340909	0.931034	0.0969529	0.0526316	0.163435	0.542857	0.0625	0.0380859	0.0917969	0.609375
3225835	0.0247934	0.0227273	0.0289256	0.916667	0.139889	0.083795	0.239612	0.59901	0.0488281	0.0400391	0.0664062	0.82
3236699	0.0247934	0.0227273	0.0289256	0.916667	0.0803324	0.0360111	0.113573	0.448276	0.0957031	0.0478516	0.164062	0.5
3244980	0.0268595	0.0247934	0.0309917	0.923077	0.137119	0.0927978	0.225762	0.676768	0.0878906	0.0527344	0.134766	0.6
3252773	0.036157	0.0232438	0.0464876	0.642857	0.098338	0.0540166	0.16482	0.549296	0.0683594	0.0439453	0.0976562	0.642857
3260976	0.0340909	0.0258264	0.0464876	0.757576	0.145429	0.0893352	0.245152	0.614286	0.0390625	0.0302734	0.0507812	0.775
3269539	0.0237603	0.0216942	0.0237603	0.913043	0.15651	0.100416	0.268698	0.641593	0.0371094	0.0283203	0.0371094	0.763158
3278674	0.0247934	0.0227273	0.0289256	0.916667	0.155125	0.0858726	0.279778	0.553571	0.0429688	0.0341797	0.0546875	0.795455
3289082	0.0268595	0.0247934	0.0309917	0.923077	0.101108	0.0671745	0.15928	0.664384	0.046875	0.03125	0.0625	0.666667
3298505	0.0289256	0.0242769	0.035124	0.839286	0.0789474	0.0616343	0.113573	0.780702	0.0996094	0.0517578	0.167969	0.519608
3308446	0.0237603	0.0216942	0.0237603	0.913043	0.0747922	0.0498615	0.116343	0.666667	0.0410156	0.0322266	0.0527344	0.785714
3321193	0.0247934	0.0227273	0.0289256	0.916667	0.0609418	0.0436288	0.0955679	0.715909	0.0390625	0.0351562	0.046875	0.9
3331792	0.0237603	0.0216942	0.0237603	0.913043	0.0872576	0.0623269	0.128809	0.714286	0.0527344	0.0439453	0.0644531	0.833333
3344007	0.0237603	0.0216942	0.0237603	0.913043	0.0512465	0.0263158	0.067867	0.513514	0.0917969	0.0673828	0.140625	0.734043
3354322	0.0320248	0.0237603	0.0402893	0.741935	0.066482	0.0325485	0.0955679	0.489583	0.107422	0.0595703	0.162109	0.554545
3362096	0.0413223	0.0284091	0.0619835	0.6875	0.102493	0.0685596	0.15097	0.668919	0.126953	0.0791016	0.195312	0.623077
3372798	0.0454545	0.0201446	0.0599174	0.443182	0.0789474	0.034626	0.112188	0.438596	0.117188	0.0380859	0.1875	0.325
3381086	0.0268595	0.0222107	0.0330579	0.826923	0.0470914	0.0297784	0.067867	0.632353	0.109375	0.0742188	0.167969	0.678571
3390192	0.0227273	0.0222107	0.0237603	0.977273	0.0415512	0.0242382	0.0554017	0.583333	0.03125	0.0302734	0.0332031	0.96875
3400648	0.0258264	0.0211777	0.0258264	0.82	0.171745	0.102493	0.296399	0.596774	0.0332031	0.0292969	0.0332031	0.882353
3411217	0.0330579	0.0247934	0.0454545	0.75	0.155125	0.0990305	0.267313	0.638393	0.0605469	0.0361328	0.0800781	0.596774
3417459	0.0547521	0.0294421	0.0836777	0.537736	0.189751	0.0900277	0.339335	0.474453	0.0683594	0.0527344	0.0917969	0.771429
3427105	0.036157	0.0232438	0.0464876	0.642857	0.0789474	0.0616343	0.113573	0.780702	0.0820312	0.046875	0.117188	0.571429
3437549	0.0227273	0.0222107	0.0237603	0.977273	0.0484765	0.0311634	0.0692521	0.642857	0.0449219	0.0292969	0.0605469	0.652174
3448308	0.0433884	0.0247934	0.0619835	0.571429	0.065097	0.0311634	0.0941828	0.478723	0.166016	0.0253906	0.236328	0.152941
3457840	0.052686	0.0196281	0.0692149	0.372549	0.0858726	0.0415512	0.141274	0.483871	0.0761719	0.0410156	0.111328	0.538462
3468102	0.0299587	0.0253099	0.0392562	0.844828	0.0706371	0.0367036	0.099723	0.519608	0.0410156	0.0371094	0.0488281	0.904762
3479531	0.0444215	0.0258264	0.0630165	0.581395	0.120499	0.0644044	0.207756	0.534483	0.0996094	0.0371094	0.146484	0.372549
3488649	0.0568182	0.0237603	0.0733471	0.418182	0.142659	0.0865651	0.242382	0.606796	0.119141	0.0400391	0.189453	0.336066
3495940	0.0371901	0.0289256	0.0495868	0.777778	0.0692521	0.0443213	0.110803	0.64	0.154297	0.0566406	0.271484	0.367089
3504517	0.0547521	0.036157	0.0919421	0.660377	0.191136	0.0740997	0.33518	0.387681	0.146484	0.0673828	0.269531	0.46
3514516	0.0568182	0.0382231	0.0940083	0.672727	0.106648	0.0623269	0.17313	0.584416	0.126953	0.0478516	0.197266	0.376923
3525729	0.0382231	0.0253099	0.0485537	0.662162	0.108033	0.0519391	0.17036	0.480769	0.175781	0.0351562	0.246094	0.2
3535303	0.035124	0.0222107	0.0454545	0.632353	0.066482	0.0325485	0.0858726	0.489583	0.132812	0.0537109	0.220703	0.404412
3543686	0.0330579	0.0201446	0.0330579	0.609375	0.102493	0.0581717	0.168975	0.567568	0.123047	0.0439453	0.210938	0.357143
3552225	0.0309917	0.0227273	0.0392562	0.733333	0.0734072	0.0484765	0.114958	0.660377	0.126953	0.0478516	0.214844	0.376923
3559238	0.0330579	0.0247934	0.0454545	0.75	0.137119	0.0810249	0.236842	0.590909	0.142578	0.0449219	0.240234	0.315068
3567248	0.0402893	0.027376	0.0557851	0.679487	0.121884	0.0657895	0.209141	0.539773	0.0976562	0.0498047	0.166016	0.51
3574818	0.0320248	0.0237603	0.0444215	0.741935	0.0637119	0.0297784	0.0927978	0.467391	0.181641	0.0410156	0.298828	0.225806
3585549	0.0423554	0.0237603	0.0609504	0.560976	0.0581717	0.0408587	0.0858726	0.702381	0.101562	0.0390625	0.164062	0.384615
3592897	0.052686	0.0340909	0.0836777	0.647059	0.131579	0.0754848	0.218837	0.573684	0.123047	0.0439453	0.210938	0.357143
3605383	0.0258264	0.0211777	0.0258264	0.82	0.0789474	0.0450139	0.117729	0.570175	0.140625	0.0429688	0.238281	0.305556
3616731	0.0309917	0.0227273	0.0392562	0.733333	0.0734072	0.0484765	0.106648	0.660377	0.197266	0.0322266	0.273438	0.163366
3624395	0.0247934	0.0227273	0.0289256	0.916667	0.0443213	0.0270083	0.0581717	0.609375	0.138672	0.0595703	0.244141	0.429577
3630387	0.0258264	0.0237603	0.0299587	0.92	0.0637119	0.0387812	0.0969529	0.608696	0.119141	0.0400391	0.189453	0.336066
3637035	0.0268595	0.0247934	0.0309917	0.923077	0.0387812	0.0325485	0.0470914	0.839286	0.308594	0.0263672	0.408203	0.085443
3645282	0.0247934	0.0227273	0.0289256	0.916667	0.0360111	0.0297784	0.0443213	0.826923	0.144531	0.046875	0.242188	0.324324
3653233	0.0371901	0.0289256	0.0495868	0.777778	0.0512465	0.0339335	0.0720222	0.662162	0.199219	0.0341797	0.300781	0.171569
3660663	0.0340909	0.0258264	0.0464876	0.757576	0.0512465	0.0339335	0.0720222	0.662162	0.142578	0.0634766	0.265625	0.445205
3668113	0.0299587	0.0253099	0.036157	0.844828	0.0844875	0.0595568	0.134349	0.704918	0.113281	0.0341797	0.166016	0.301724
3675897	0.0258264	0.0237603	0.0299587	0.92	0.0831025	0.0581717	0.124654	0.7	0.132812	0.0351562	0.191406	0.264706
3686204	0.0237603	0.0216942	0.0237603	0.913043	0.0969529	0.0526316	0.163435	0.542857	0.123047	0.0439453	0.210938	0.357143
3696300	0.0268595	0.0222107	0.0330579	0.826923	0.109418	0.0844875	0.15928	0.772152	0.105469	0.0429688	0.183594	0.407407
3704628	0.0247934	0.0227273	0.0289256	0.916667	0.119114	0.0851801	0.177285	0.715116	0.0996094	0.0371094	0.162109	0.372549
3715344	0.0237603	0.0216942	0.0237603	0.913043	0.127424	0.0934903	0.195291	0.733696	0.121094	0.0732422	0.203125	0.604839
3726161	0.0433884	0.0247934	0.0619835	0.571429	0.119114	0.0851801	0.177285	0.715116	0.162109	0.0644531	0.298828	0.39759
3735824	0.0247934	0.0227273	0.0289256	0.916667	0.119114	0.0851801	0.177285	0.715116	0.0898438	0.0419922	0.144531	0.467391
3745806	0.036157	0.0278926	0.052686	0.771429	0.119114	0.0851801	0.177285	0.715116	0.128906	0.0810547	0.210938	0.628788
3752264	0.0247934	0.0227273	0.0289256	0.916667	0.105263	0.0713296	0.163435	0.677632	0.123047	0.0439453	0.210938	0.357143
3761275	0.0268595	0.0247934	0.0309917	0.923077	0.102493	0.0775623	0.152355	0.756757	0.0585938	0.0341797	0.0878906	0.583333
3768035	0.0237603	0.0216942	0.0237603	0.913043	0.0817175	0.0567867	0.123269	0.694915	0.0625	0.0380859	0.0917969	0.609375
3777194	0.0227273	0.0222107	0.0237603	0.977273	0.108033	0.0740997	0.166205	0.685897	0.130859	0.0683594	0.208984	0.522388
3785927	0.0485537	0.0232438	0.0630165	0.478723	0.15374	0.0844875	0.250693	0.54955	0.128906	0.0664062	0.207031	0.515152
3793346	0.0268595	0.0222107	0.0330579	0.826923	0.120499	0.0865651	0.17867	0.718391	0.117188	0.0546875	0.179688	0.466667
3802179	0.0237603	0.0216942	0.0237603	0.913043	0.110803	0.0768698	0.168975	0.69375	0.123047	0.0605469	0.185547	0.492063
3811544	0.0237603	0.0216942	0.0237603	0.913043	0.0969529	0.0630194	0.155125	0.65	0.160156	0.0976562	0.285156	0.609756
3823682	0.0247934	0.0227273	0.0289256	0.916667	0.0886427	0.0637119	0.130194	0.71875	0.078125	0.0429688	0.125	0.55
3833692	0.0237603	0.0216942	0.0237603	0.913043	0.0900277	0.0339335	0.127424	0.376923	0.0917969	0.0566406	0.138672	0.617021
3838478	0.0289256	0.0242769	0.035124	0.839286	0.0872576	0.0429363	0.131579	0.492063	0.0917969	0.0439453	0.146484	0.478723
3847181	0.0309917	0.0227273	0.0392562	0.733333	0.138504	0.0547091	0.229917	0.395	0.109375	0.046875	0.15625	0.428571
3855257	0.0330579	0.0247934	0.0454545	0.75	0.144044	0.0602493	0.265928	0.418269	0.0800781	0.0322266	0.121094	0.402439
3862540	0.0516529	0.026343	0.0805785	0.51	0.130194	0.0463989	0.221607	0.356383	0.0761719	0.0283203	0.103516	0.371795
3869562	0.0433884	0.035124	0.0599174	0.809524	0.114958	0.0311634	0.1759	0.271084	0.0625	0.0273438	0.0859375	0.4375
3878754	0.0578512	0.0247934	0.0826446	0.428571	0.0955679	0.0263158	0.137119	0.275362	0.101562	0.0390625	0.164062	0.384615
3888035	0.0258264	0.0237603	0.0299587	0.92	0.112188	0.0429363	0.18144	0.382716	0.107422	0.0449219	0.154297	0.418182
3897256	0.0464876	0.0278926	0.071281	0.6	0.120499	0.0367036	0.18144	0.304598	0.132812	0.0537109	0.203125	0.404412
3905300	0.0247934	0.0227273	0.0289256	0.916667	0.101108	0.031856	0.142659	0.315068	0.0664062	0.0507812	0.0976562	0.764706
3911753	0.0278926	0.0258264	0.0320248	0.925926	0.16205	0.0450139	0.234072	0.277778	0.242188	0.0224609	0.330078	0.0927419
3919037	0.0289256	0.0206612	0.0289256	0.714286	0.103878	0.034626	0.15928	0.333333	0.142578	0.0244141	0.185547	0.171233
3928527	0.0237603	0.0216942	0.0237603	0.913043	0.108033	0.0242382	0.138504	0.224359	0.152344	0.0341797	0.238281	0.224359
3937288	0.0340909	0.0258264	0.0464876	0.757576	0.191136	0.0353186	0.274238	0.184783	0.164062	0.0234375	0.210938	0.142857
3943026	0.0330579	0.0284091	0.0423554	0.859375	0.15374	0.0367036	0.243767	0.238739	0.132812	0.0351562	0.191406	0.264706
3951881	0.0268595	0.0222107	0.0330579	0.826923	0.128809	0.0290859	0.17867	0.225806	0.046875	0.03125	0.0625	0.666667
3961251	0.0268595	0.0222107	0.0330579	0.826923	0.116343	0.0470914	0.185596	0.404762	0.121094	0.0585938	0.199219	0.483871
3972045	0.0247934	0.0227273	0.0289256	0.916667	0.0900277	0.0457064	0.15651	0.507692	0.160156	0.0195312	0.160156	0.121951
3980856	0.0278926	0.0232438	0.0340909	0.833333	0.117729	0.0484765	0.200831	0.411765	0.230469	0.0654297	0.408203	0.283898
3988378	0.0237603	0.0216942	0.0237603	0.913043	0.103878	0.0595568	0.18144	0.573333	0.1875	0.046875	0.304688	0.25
3995439	0.035124	0.0304752	0.0444215	0.867647	0.135734	0.0360111	0.218837	0.265306	0.177734	0.0595703	0.285156	0.335165
4003080	0.035124	0.0268595	0.0475207	0.764706	0.0761773	0.0422438	0.124654	0.554545	0.167969	0.0498047	0.275391	0.296512
4011983	0.0227273	0.0222107	0.0237603	0.977273	0.116343	0.0602493	0.191136	0.517857	0.207031	0.0664062	0.371094	0.320755
4020372	0.0258264	0.0237603	0.0299587	0.92	0.0720222	0.0380886	0.120499	0.528846	0.132812	0.0703125	0.242188	0.529412
4028707	0.036157	0.0232438	0.0464876	0.642857	0.0747922	0.0408587	0.123269	0.546296	0.140625	0.078125	0.25	0.555556
4040428	0.0237603	0.0216942	0.0237603	0.913043	0.0554017	0.0380886	0.0900277	0.6875	0.0390625	0.0302734	0.0507812	0.775
4048814	0.0237603	0.0216942	0.0237603	0.913043	0.065097	0.0401662	0.106648	0.617021	0.0351562	0.03125	0.0429688	0.888889
4057534	0.0258264	0.0237603	0.0299587	0.92	0.0637119	0.0387812	0.105263	0.608696	0.0390625	0.0302734	0.0507812	0.775
4067448	0.0237603	0.0216942	0.0237603	0.913043	0.0540166	0.0367036	0.0886427	0.679487	0.152344	0.0546875	0.269531	0.358974
4075580	0.0485537	0.0232438	0.0702479	0.478723	0.098338	0.0644044	0.15651	0.65493	0.150391	0.0322266	0.236328	0.214286
4080598	0.0268595	0.0222107	0.0330579	0.826923	0.0512465	0.0339335	0.0789474	0.662162	0.0976562	0.0351562	0.160156	0.36
4087036	0.0268595	0.0222107	0.0330579	0.826923	0.0498615	0.0325485	0.0775623	0.652778	0.0917969	0.0439453	0.160156	0.478723
4091559	0.0433884	0.0304752	0.0588843	0.702381	0.109418	0.065097	0.186981	0.594937	0.132812	0.0703125	0.226562	0.529412
4096941	0.0237603	0.0216942	0.0237603	0.913043	0.0831025	0.049169	0.141274	0.591667	0.0332031	0.0292969	0.0332031	0.882353
4103087	0.0454545	0.0268595	0.0640496	0.590909	0.065097	0.0311634	0.0941828	0.478723	0.0449219	0.0361328	0.0625	0.804348
4110937	0.0268595	0.0222107	0.0330579	0.826923	0.0540166	0.0290859	0.0789474	0.538462	0.0351562	0.03125	0.0429688	0.888889
4118512	0.0309917	0.0227273	0.0392562	0.733333	0.0554017	0.0304709	0.0886427	0.55	0.0546875	0.0390625	0.078125	0.714286
4125237	0.0258264	0.0211777	0.0258264	0.82	0.108033	0.0637119	0.174515	0.589744	0.0449219	0.0292969	0.0605469	0.652174
4132602	0.0237603	0.0216942	0.0237603	0.913043	0.067867	0.0429363	0.109418	0.632653	0.0625	0.0273438	0.0859375	0.4375
4140163	0.0247934	0.0227273	0.0289256	0.916667	0.0609418	0.0360111	0.0858726	0.590909	0.0410156	0.0371094	0.0488281	0.904762
4148345	0.0237603	0.0216942	0.0237603	0.913043	0.137119	0.0373961	0.220222	0.272727	0.0449219	0.0292969	0.0605469	0.652174
4154627	0.0227273	0.0222107	0.0237603	0.977273	0.0581717	0.0408587	0.0927978	0.702381	0.0507812	0.0351562	0.0742188	0.692308
4158448	0.0247934	0.0227273	0.0289256	0.916667	0.0637119	0.0463989	0.0914127	0.728261	0.0371094	0.0283203	0.0371094	0.763158
4164946	0.0258264	0.0237603	0.0299587	0.92	0.0858726	0.0519391	0.15374	0.604839	0.0703125	0.0351562	0.105469	0.5
4171536	0.0258264	0.0237603	0.0299587	0.92	0.0789474	0.0450139	0.137119	0.570175	0.0332031	0.0292969	0.0332031	0.882353
4178236	0.0268595	0.0222107	0.0330579	0.826923	0.119114	0.0747922	0.196676	0.627907	0.0878906	0.0400391	0.142578	0.455556
4184505	0.0237603	0.0216942	0.0237603	0.913043	0.0734072	0.0394737	0.112188	0.537736	0.0722656	0.0478516	0.111328	0.662162
4191618	0.0237603	0.0216942	0.0237603	0.913043	0.0775623	0.0436288	0.126039	0.5625	0.0625	0.046875	0.09375	0.75
4198666	0.0268595	0.0247934	0.0309917	0.923077	0.034626	0.0283934	0.0429363	0.82	0.0996094	0.0644531	0.158203	0.647059
4205815	0.0237603	0.0216942	0.0237603	0.913043	0.0540166	0.0367036	0.0886427	0.679487	0.0644531	0.0400391	0.09375	0.621212
4214393	0.0258264	0.0211777	0.0258264	0.82	0.0720222	0.0470914	0.105263	0.653846	0.0351562	0.03125	0.0429688	0.888889
4222207	0.0268595	0.0222107	0.0330579	0.826923	0.0554017	0.0304709	0.0803324	0.55	0.0351562	0.03125	0.0429688	0.888889
4229065	0.0289256	0.0242769	0.035124	0.839286	0.0886427	0.0547091	0.137119	0.617188	0.0566406	0.0322266	0.0761719	0.568966
4238063	0.0237603	0.0216942	0.0237603	0.913043	0.0512465	0.0339335	0.0720222	0.662162	0.0410156	0.0322266	0.0527344	0.785714
4246620	0.0227273	0.0222107	0.0237603	0.977273	0.0595568	0.0422438	0.0941828	0.709302	0.0742188	0.0498047	0.123047	0.671053
4253843	0.0227273	0.0222107	0.0237603	0.977273	0.0540166	0.0367036	0.0886427	0.679487	0.0527344	0.0283203	0.0722656	0.537037
4262145	0.0227273	0.0222107	0.0237603	0.977273	0.0401662	0.0228532	0.0401662	0.568966	0.0742188	0.0390625	0.121094	0.526316
4269949	0.0227273	0.0222107	0.0237603	0.977273	0.0373961	0.0263158	0.0484765	0.703704	0.0507812	0.0263672	0.0507812	0.519231
4276125	0.0237603	0.0216942	0.0237603	0.913043	0.0526316	0.0277008	0.0775623	0.526316	0.0585938	0.0341797	0.0878906	0.583333
4282357	0.0278926	0.0232438	0.0340909	0.833333	0.0484765	0.0235457	0.065097	0.485714	0.0527344	0.0439453	0.0703125	0.833333
4290535	0.0247934	0.0227273	0.0289256	0.916667	0.0470914	0.0221607	0.0470914	0.470588	0.0429688	0.0341797	0.0605469	0.795455
4296273	0.0227273	0.0222107	0.0237603	0.977273	0.0470914	0.0221607	0.0470914	0.470588	0.0507812	0.0351562	0.0742188	0.692308
4302926	0.0330579	0.0201446	0.0330579	0.609375	0.0457064	0.0283934	0.0595568	0.621212	0.0644531	0.0400391	0.09375	0.621212
4308939	0.0227273	0.0222107	0.0237603	0.977273	0.0470914	0.0360111	0.0692521	0.764706	0.0976562	0.0351562	0.144531	0.36
4314493	0.0237603	0.0216942	0.0237603	0.913043	0.0567867	0.0394737	0.0844875	0.695122	0.0644531	0.0292969	0.0878906	0.454545
4321273	0.0227273	0.0222107	0.0237603	0.977273	0.0429363	0.031856	0.065097	0.741935	0.0351562	0.03125	0.0429688	0.888889
4326244	0.0237603	0.0216942	0.0237603	0.913043	0.0387812	0.0277008	0.0554017	0.714286	0.154297	0.0751953	0.259766	0.487342
4330773	0.0330579	0.0201446	0.0330579	0.609375	0.0401662	0.0290859	0.0567867	0.724138	0.136719	0.0888672	0.21875	0.65
4335565	0.0237603	0.0216942	0.0237603	0.913043	0.0387812	0.0277008	0.0554017	0.714286	0.195312	0.0302734	0.271484	0.155
4340644	0.0227273	0.0222107	0.0237603	0.977273	0.0429363	0.031856	0.065097	0.741935	0.0507812	0.0351562	0.0742188	0.692308
4347828	0.0227273	0.0222107	0.0237603	0.977273	0.0401662	0.0228532	0.0401662	0.568966	0.105469	0.0429688	0.167969	0.407407
4354764	0.0227273	0.0222107	0.0237603	0.977273	0.0415512	0.0242382	0.0554017	0.583333	0.0625	0.0273438	0.0859375	0.4375
4360822	0.0268595	0.0222107	0.0330579	0.826923	0.0387812	0.0277008	0.0554017	0.714286	0.201172	0.0830078	0.373047	0.412621
4368529	0.0227273	0.0222107	0.0237603	0.977273	0.034626	0.0235457	0.034626	0.68	0.617188	0.00683594	0.617188	0.0110759
4374888	0.0289256	0.0206612	0.0289256	0.714286	0.0415512	0.0242382	0.0554017	0.583333	0.337891	0.172852	0.667969	0.511561
4379464	0.0237603	0.0216942	0.0237603	0.913043	0.034626	0.0235457	0.034626	0.68	0.363281	0.171875	0.71875	0.473118
4386724	0.0278926	0.0232438	0.0340909	0.833333	0.0360111	0.0249307	0.0470914	0.692308	0.259766	0.0947266	0.488281	0.364662
4392603	0.0237603	0.0216942	0.0237603	0.913043	0.034626	0.0235457	0.034626	0.68	0.185547	0.0449219	0.302734	0.242105
4398512	0.0227273	0.0222107	0.0237603	0.977273	0.0581717	0.0242382	0.0775623	0.416667	0.248047	0.107422	0.458984	0.433071
4404335	0.0289256	0.0206612	0.0289256	0.714286	0.0540166	0.0290859	0.0789474	0.538462	0.416016	0.0253906	0.533203	0.0610329
4410106	0.0268595	0.0222107	0.0330579	0.826923	0.0567867	0.0228532	0.0761773	0.402439	0.0878906	0.0722656	0.119141	0.822222
4417366	0.0227273	0.0222107	0.0237603	0.977273	0.0470914	0.0221607	0.0470914	0.470588	0.126953	0.0644531	0.220703	0.507692
4422461	0.0278926	0.0232438	0.0340909	0.833333	0.0484765	0.0235457	0.065097	0.485714	0.111328	0.0634766	0.166016	0.570175
4428705	0.0237603	0.0216942	0.0237603	0.913043	0.0484765	0.0235457	0.065097	0.485714	0.166016	0.0869141	0.271484	0.523529
4433605	0.0258264	0.0211777	0.0258264	0.82	0.0498615	0.0249307	0.066482	0.5	0.574219	0.0117188	0.667969	0.0204082
4437761	0.0258264	0.0211777	0.0258264	0.82	0.0470914	0.0221607	0.0470914	0.470588	0.310547	0.0283203	0.410156	0.091195
4445217	0.0278926	0.0232438	0.0340909	0.833333	0.0567867	0.0228532	0.0761773	0.402439	0.337891	0.0214844	0.443359	0.0635838
4451436	0.0237603	0.0216942	0.0237603	0.913043	0.0470914	0.0221607	0.0470914	0.470588	0.125	0.0771484	0.207031	0.617188
4457310	0.0278926	0.0232438	0.0340909	0.833333	0.0470914	0.0221607	0.0470914	0.470588	0.15625	0.09375	0.28125	0.6
4464036	0.0237603	0.0216942	0.0237603	0.913043	0.0470914	0.0221607	0.0470914	0.470588	0.0371094	0.0332031	0.0449219	0.894737
4469665	0.0444215	0.0191116	0.0444215	0.430233	0.0429363	0.0256233	0.0567867	0.596774	0.144531	0.0263672	0.208984	0.182432
4474531	0.0237603	0.0216942	0.0237603	0.913043	0.0387812	0.0325485	0.0512465	0.839286	0.121094	0.0732422	0.203125	0.604839
4480326	0.0227273	0.0222107	0.0237603	0.977273	0.0567867	0.0228532	0.0761773	0.402439	0.164062	0.0664062	0.300781	0.404762
4489387	0.0237603	0.0216942	0.0237603	0.913043	0.0595568	0.0256233	0.0789474	0.430233	0.185547	0.0878906	0.341797	0.473684
4496702	0.0237603	0.0216942	0.0237603	0.913043	0.0567867	0.0228532	0.0761773	0.402439	0.251953	0.0322266	0.369141	0.127907
4504197	0.0227273	0.0222107	0.0237603	0.977273	0.0567867	0.0228532	0.0761773	0.402439	0.0488281	0.0400391	0.0664062	0.82
4509806	0.0268595	0.0222107	0.0330579	0.826923	0.0554017	0.0214681	0.0554017	0.3875	0.115234	0.0673828	0.183594	0.584746
4514290	0.0227273	0.0222107	0.0237603	0.977273	0.0304709	0.0242382	0.0304709	0.795455	0.146484	0.0986328	0.242188	0.673333
4518692	0.0227273	0.0222107	0.0237603	0.977273	0.0443213	0.033241	0.066482	0.75	0.0917969	0.0566406	0.150391	0.617021
4524829	0.0237603	0.0216942	0.0237603	0.913043	0.0373961	0.0263158	0.0484765	0.703704	0.283203	0.0634766	0.488281	0.224138
4530588	0.0227273	0.0222107	0.0237603	0.977273	0.0567867	0.0394737	0.0844875	0.695122	0.228516	0.0371094	0.337891	0.162393
4538982	0.0227273	0.0222107	0.0237603	0.977273	0.0360111	0.0249307	0.0470914	0.692308	0.271484	0.0517578	0.447266	0.190647
4548758	0.0258264	0.0211777	0.0258264	0.82	0.0387812	0.0277008	0.0498615	0.714286	0.167969	0.0888672	0.308594	0.52907
4556046	0.0237603	0.0216942	0.0237603	0.913043	0.0373961	0.0263158	0.0484765	0.703704	0.169922	0.0292969	0.240234	0.172414
4562544	0.0692149	0.027376	0.106405	0.395522	0.0817175	0.0567867	0.123269	0.694915	0.162109	0.0830078	0.302734	0.512048
4569365	0.0227273	0.0222107	0.0237603	0.977273	0.033241	0.0304709	0.0387812	0.916667	0.371094	0.0185547	0.482422	0.05
4575734	0.0227273	0.0222107	0.0237603	0.977273	0.0540166	0.0429363	0.0761773	0.794872	0.130859	0.0517578	0.201172	0.395522
4582791	0.0227273	0.0222107	0.0237603	0.977273	0.0387812	0.0277008	0.0498615	0.714286	0.232422	0.0410156	0.369141	0.176471
4587230	0.0237603	0.0216942	0.0237603	0.913043	0.0484765	0.0373961	0.0706371	0.771429	0.0742188	0.0390625	0.121094	0.526316
4592252	0.0258264	0.0211777	0.0258264	0.82	0.0470914	0.0360111	0.0692521	0.764706	0.228516	0.0634766	0.40625	0.277778
4597158	0.0289256	0.0206612	0.0289256	0.714286	0.0443213	0.033241	0.066482	0.75	0.0722656	0.0371094	0.119141	0.513514
4602757	0.0247934	0.0227273	0.0289256	0.916667	0.0526316	0.0415512	0.0747922	0.789474	0.123047	0.0605469	0.216797	0.492063
4607994	0.0268595	0.0222107	0.0330579	0.826923	0.0554017	0.0443213	0.0775623	0.8	0.130859	0.0332031	0.189453	0.253731
4614108	0.0247934	0.0227273	0.0289256	0.916667	0.0498615	0.0387812	0.0720222	0.777778	0.242188	0.0224609	0.330078	0.0927419
4622299	0.0237603	0.0216942	0.0237603	0.913043	0.0443213	0.033241	0.066482	0.75	0.0878906	0.0253906	0.119141	0.288889
4629099	0.0268595	0.0222107	0.0330579	0.826923	0.0526316	0.0415512	0.0747922	0.789474	0.0625	0.0273438	0.0859375	0.4375
4635623	0.0258264	0.0237603	0.0299587	0.92	0.034626	0.0235457	0.034626	0.68	0.09375	0.03125	0.125	0.333333
4641311	0.0258264	0.0237603	0.0299587	0.92	0.0457064	0.034626	0.0623269	0.757576	0.0839844	0.0361328	0.125	0.430233
4647817	0.0247934	0.0227273	0.0289256	0.916667	0.0373961	0.0263158	0.0484765	0.703704	0.0625	0.0273438	0.0859375	0.4375
4654802	0.0237603	0.0216942	0.0237603	0.913043	0.0387812	0.0277008	0.0498615	0.714286	0.0546875	0.0390625	0.078125	0.714286
4660493	0.0237603	0.0216942	0.0237603	0.913043	0.0360111	0.0249307	0.0470914	0.692308	0.0683594	0.0332031	0.103516	0.485714
4669563	0.0268595	0.0222107	0.0330579	0.826923	0.0360111	0.0249307	0.0470914	0.692308	0.09375	0.0458984	0.148438	0.489583
4679795	0.0299587	0.0253099	0.0392562	0.844828	0.0429363	0.031856	0.0595568	0.741935	0.148438	0.0507812	0.226562	0.342105
4688536	0.0330579	0.0201446	0.0330579	0.609375	0.0373961	0.0311634	0.0498615	0.833333	0.0605469	0.0517578	0.078125	0.854839
4696433	0.0237603	0.0216942	0.0237603	0.913043	0.0858726	0.0297784	0.123269	0.346774	0.0566406	0.0322266	0.0761719	0.568966
4703223	0.0227273	0.0222107	0.0237603	0.977273	0.0858726	0.0297784	0.123269	0.346774	0.0390625	0.0302734	0.0507812	0.775
4710801	0.0237603	0.0216942	0.0237603	0.913043	0.0831025	0.0387812	0.127424	0.466667	0.164062	0.0234375	0.210938	0.142857
4718908	0.0237603	0.0216942	0.0237603	0.913043	0.0623269	0.0283934	0.0914127	0.455556	0.351562	0.0351562	0.527344	0.1
4725228	0.0289256	0.0242769	0.0382231	0.839286	0.0554017	0.0304709	0.0803324	0.55	0.289062	0.0390625	0.445312	0.135135
4730267	0.0237603	0.0216942	0.0237603	0.913043	0.0609418	0.0270083	0.0803324	0.443182	0.0996094	0.0517578	0.154297	0.519608
4737577	0.0237603	0.0216942	0.0237603	0.913043	0.0567867	0.031856	0.0817175	0.560976	0.0371094	0.0332031	0.0449219	0.894737
4745928	0.0258264	0.0237603	0.0299587	0.92	0.0720222	0.0277008	0.105263	0.384615	0.308594	0.0888672	0.572266	0.287975
4752727	0.0330579	0.0284091	0.0423554	0.859375	0.0803324	0.0463989	0.119114	0.577586	0.488281	0.015625	0.617188	0.032
4757483	0.0227273	0.0222107	0.0237603	0.977273	0.034626	0.0283934	0.0470914	0.82	0.115234	0.0361328	0.185547	0.313559
4764829	0.0237603	0.0216942	0.0237603	0.913043	0.0401662	0.0339335	0.0526316	0.844828	0.123047	0.0253906	0.162109	0.206349
4771205	0.0227273	0.0222107	0.0237603	0.977273	0.0373961	0.0311634	0.0457064	0.833333	0.267578	0.0478516	0.414062	0.178832
4778950	0.0227273	0.0222107	0.0237603	0.977273	0.031856	0.0256233	0.0401662	0.804348	0.152344	0.0732422	0.240234	0.480769
4786275	0.0247934	0.0227273	0.0289256	0.916667	0.034626	0.0283934	0.0429363	0.82	0.107422	0.0830078	0.15625	0.772727
4794678	0.0309917	0.026343	0.0402893	0.85	0.0373961	0.0311634	0.0498615	0.833333	0.148438	0.100586	0.230469	0.677632
4801598	0.0258264	0.0211777	0.0258264	0.82	0.0401662	0.0228532	0.0401662	0.568966	0.162109	0.0830078	0.285156	0.512048
4807261	0.0227273	0.0222107	0.0237603	0.977273	0.0692521	0.0353186	0.117729	0.51	0.146484	0.0839844	0.255859	0.573333
4818443	0.0227273	0.0222107	0.0237603	0.977273	0.0789474	0.0450139	0.127424	0.570175	0.181641	0.0634766	0.310547	0.349462
4828798	0.0227273	0.0222107	0.0237603	0.977273	0.128809	0.0727147	0.216066	0.564516	0.234375	0.09375	0.398438	0.4
4834267	0.0227273	0.0222107	0.0237603	0.977273	0.0886427	0.0443213	0.155125	0.5	0.0957031	0.0605469	0.166016	0.632653
4838454	0.0227273	0.0222107	0.0237603	0.977273	0.102493	0.0463989	0.16482	0.452703	0.105469	0.0703125	0.175781	0.666667
4847533	0.0227273	0.0222107	0.0237603	0.977273	0.110803	0.0270083	0.171745	0.24375	0.0742188	0.0585938	0.105469	0.789474
4855104	0.0237603	0.0216942	0.0237603	0.913043	0.0789474	0.0228532	0.103878	0.289474	0.0507812	0.0419922	0.0683594	0.826923
4861729	0.0227273	0.0222107	0.0237603	0.977273	0.0484765	0.0311634	0.0761773	0.642857	0.0566406	0.0410156	0.0878906	0.724138
4866949	0.0227273	0.0222107	0.0237603	0.977273	0.0443213	0.0270083	0.065097	0.609375	0.101562	0.0664062	0.160156	0.653846
4875630	0.0237603	0.0216942	0.0237603	0.913043	0.0360111	0.0249307	0.0470914	0.692308	0.0332031	0.0292969	0.0332031	0.882353
4883524	0.0247934	0.0227273	0.0289256	0.916667	0.0581717	0.0408587	0.0927978	0.702381	0.181641	0.102539	0.322266	0.564516
4891586	0.0227273	0.0222107	0.0237603	0.977273	0.066482	0.0415512	0.108033	0.625	0.357422	0.0410156	0.533203	0.114754
4898005	0.0237603	0.0216942	0.0237603	0.913043	0.0498615	0.0249307	0.066482	0.5	0.240234	0.0996094	0.427734	0.414634
4906477	0.0247934	0.0227273	0.0289256	0.916667	0.0526316	0.0353186	0.0803324	0.671053	0.113281	0.0341797	0.166016	0.301724
4911793	0.0227273	0.0222107	0.0237603	0.977273	0.034626	0.0283934	0.0429363	0.82	0.130859	0.0517578	0.236328	0.395522
4919981	0.0227273	0.0222107	0.0237603	0.977273	0.0290859	0.0263158	0.034626	0.904762	0.175781	0.0351562	0.246094	0.2
4927161	0.0278926	0.0258264	0.0320248	0.925926	0.0720222	0.0380886	0.101108	0.528846	0.275391	0.0556641	0.421875	0.202128
4934563	0.0227273	0.0222107	0.0237603	0.977273	0.065097	0.0401662	0.106648	0.617021	0.236328	0.0957031	0.423828	0.404959
4939510	0.0237603	0.0216942	0.0237603	0.913043	0.0484765	0.0311634	0.0692521	0.642857	0.0566406	0.0410156	0.0800781	0.724138
4948184	0.0227273	0.0222107	0.0237603	0.977273	0.0415512	0.0242382	0.0554017	0.583333	0.125	0.0458984	0.195312	0.367188
4952765	0.0299587	0.0216942	0.0382231	0.724138	0.034626	0.0283934	0.0470914	0.82	0.296875	0.0771484	0.501953	0.259868
4957402	0.0258264	0.0237603	0.0299587	0.92	0.0415512	0.0304709	0.0581717	0.733333	0.619141	0.00878906	0.716797	0.0141956
4963040	0.0227273	0.0222107	0.0237603	0.977273	0.0457064	0.0283934	0.066482	0.621212	0.119141	0.0400391	0.171875	0.336066
4971567	0.0247934	0.0227273	0.0289256	0.916667	0.0498615	0.0325485	0.0775623	0.652778	0.220703	0.0292969	0.302734	0.132743
4977122	0.0444215	0.0191116	0.0444215	0.430233	0.0637119	0.0387812	0.0969529	0.608696	0.113281	0.0341797	0.166016	0.301724
4982914	0.0237603	0.0216942	0.0237603	0.913043	0.0831025	0.0387812	0.127424	0.466667	0.0742188	0.0390625	0.109375	0.526316
4990291	0.0258264	0.0237603	0.0299587	0.92	0.0512465	0.0401662	0.0734072	0.783784	0.125	0.0458984	0.195312	0.367188
4996819	0.0247934	0.0227273	0.0289256	0.916667	0.0734072	0.0484765	0.114958	0.660377	0.169922	0.0722656	0.287109	0.425287
5003024	0.0227273	0.0222107	0.0237603	0.977273	0.0817175	0.0477839	0.130194	0.584746	0.0878906	0.0527344	0.134766	0.6
5008237	0.0258264	0.0211777	0.0258264	0.82	0.105263	0.049169	0.16759	0.467105	0.126953	0.0644531	0.220703	0.507692
5014623	0.0227273	0.0222107	0.0237603	0.977273	0.0623269	0.0373961	0.0955679	0.6	0.166016	0.0478516	0.273438	0.288235
5021001	0.0227273	0.0222107	0.0237603	0.977273	0.065097	0.0311634	0.0941828	0.478723	0.216797	0.0761719	0.404297	0.351351
5027392	0.0227273	0.0222107	0.0237603	0.977273	0.0775623	0.0526316	0.119114	0.678571	0.191406	0.09375	0.367188	0.489796
5034415	0.0237603	0.0216942	0.0237603	0.913043	0.113573	0.0443213	0.182825	0.390244	0.367188	0.0146484	0.441406	0.0398936
5040906	0.0278926	0.0232438	0.0340909	0.833333	0.123269	0.0540166	0.192521	0.438202	0.146484	0.0488281	0.244141	0.333333
5044047	0.0237603	0.0216942	0.0237603	0.913043	0.142659	0.0588643	0.249307	0.412621	0.193359	0.0527344	0.333984	0.272727
5049287	0.0237603	0.0216942	0.0237603	0.913043	0.0609418	0.0436288	0.0886427	0.715909	0.220703	0.0800781	0.408203	0.362832
5056560	0.0227273	0.0222107	0.0237603	0.977273	0.0900277	0.0457064	0.134349	0.507692	0.173828	0.0556641	0.302734	0.320225
5062043	0.0247934	0.0227273	0.0289256	0.916667	0.0595568	0.0422438	0.0872576	0.709302	0.169922	0.0517578	0.277344	0.304598
5067124	0.0237603	0.0216942	0.0237603	0.913043	0.0360111	0.0249307	0.0470914	0.692308	0.134766	0.0371094	0.193359	0.275362
5072471	0.0237603	0.0216942	0.0237603	0.913043	0.0692521	0.0443213	0.110803	0.64	0.195312	0.0302734	0.296875	0.155
5079795	0.0247934	0.0227273	0.0289256	0.916667	0.0775623	0.0526316	0.119114	0.678571	0.105469	0.0263672	0.140625	0.25
5087008	0.0247934	0.0227273	0.0289256	0.916667	0.0429363	0.031856	0.0595568	0.741935	0.148438	0.0859375	0.242188	0.578947
5093019	0.0268595	0.0222107	0.0330579	0.826923	0.0720222	0.0470914	0.113573	0.653846	0.177734	0.115234	0.302734	0.648352
5098676	0.0237603	0.0216942	0.0237603	0.913043	0.0831025	0.049169	0.131579	0.591667	0.0820312	0.0576172	0.130859	0.702381
5106169	0.0227273	0.0222107	0.0237603	0.977273	0.0706371	0.0367036	0.109418	0.519608	0.0820312	0.046875	0.128906	0.571429
5112347	0.0299587	0.0253099	0.036157	0.844828	0.033241	0.0270083	0.0415512	0.8125	0.09375	0.0585938	0.140625	0.625
5117402	0.0227273	0.0222107	0.0237603	0.977273	0.033241	0.0270083	0.0415512	0.8125	0.164062	0.101562	0.273438	0.619048
5123979	0.0237603	0.0216942	0.0237603	0.913043	0.0387812	0.0277008	0.0498615	0.714286	0.201172	0.0605469	0.341797	0.300971
5130764	0.0237603	0.0216942	0.0237603	0.913043	0.034626	0.0235457	0.034626	0.68	0.0546875	0.0390625	0.078125	0.714286
5135286	0.0278926	0.0232438	0.0340909	0.833333	0.0526316	0.0353186	0.0803324	0.671053	0.103516	0.0410156	0.150391	0.396226
5141640	0.0258264	0.0237603	0.0299587	0.92	0.0595568	0.0256233	0.0886427	0.430233	0.0917969	0.0439453	0.132812	0.478723
5148611	0.0237603	0.0216942	0.0237603	0.913043	0.0692521	0.0353186	0.108033	0.51	0.0703125	0.0351562	0.105469	0.5
5153729	0.0237603	0.0216942	0.0237603	0.913043	0.0734072	0.0394737	0.112188	0.537736	0.0429688	0.0273438	0.0429688	0.636364
5160801	0.0237603	0.0216942	0.0237603	0.913043	0.0775623	0.0436288	0.116343	0.5625	0.0371094	0.0283203	0.0371094	0.763158
5166101	0.0278926	0.0232438	0.0340909	0.833333	0.0554017	0.0443213	0.0775623	0.8	0.138672	0.0761719	0.248047	0.549296
5169360	0.0330579	0.0284091	0.0423554	0.859375	0.0401662	0.0339335	0.0526316	0.844828	0.078125	0.0429688	0.125	0.55
5175043	0.0237603	0.0216942	0.0237603	0.913043	0.065097	0.0311634	0.0941828	0.478723	0.121094	0.0585938	0.199219	0.483871
5181649	0.0320248	0.0237603	0.0402893	0.741935	0.0803324	0.0242382	0.105263	0.301724	0.0585938	0.0341797	0.0878906	0.583333
5189037	0.0237603	0.0216942	0.0237603	0.913043	0.0526316	0.0415512	0.0747922	0.789474	0.0625	0.0273438	0.0859375	0.4375
5195999	0.0268595	0.0247934	0.0309917	0.923077	0.0304709	0.0242382	0.0304709	0.795455	0.125	0.0898438	0.195312	0.71875
5202140	0.0268595	0.0222107	0.0330579	0.826923	0.0484765	0.0311634	0.0692521	0.642857	0.144531	0.0966797	0.226562	0.668919
5207063	0.0247934	0.0227273	0.0289256	0.916667	0.031856	0.0256233	0.0401662	0.804348	0.0449219	0.0361328	0.0566406	0.804348
5213995	0.0237603	0.0216942	0.0237603	0.913043	0.0484765	0.0235457	0.065097	0.485714	0.113281	0.078125	0.183594	0.689655
5219052	0.0247934	0.0227273	0.0289256	0.916667	0.0567867	0.031856	0.0900277	0.560976	0.0820312	0.046875	0.128906	0.571429
5222704	0.0247934	0.0227273	0.0289256	0.916667	0.067867	0.0429363	0.101108	0.632653	0.0878906	0.0527344	0.134766	0.6
5228426	0.0268595	0.0222107	0.0330579	0.826923	0.0540166	0.0429363	0.0761773	0.794872	0.0703125	0.0458984	0.109375	0.652778
5236084	0.0237603	0.0216942	0.0237603	0.913043	0.0609418	0.0270083	0.0803324	0.443182	0.0644531	0.0400391	0.103516	0.621212
5241538	0.0237603	0.0216942	0.0237603	0.913043	0.0387812	0.0277008	0.0554017	0.714286	0.101562	0.0390625	0.164062	0.384615
5247273	0.0227273	0.0222107	0.0237603	0.977273	0.0595568	0.0422438	0.0872576	0.709302	0.0839844	0.0488281	0.130859	0.581395
5254486	0.0237603	0.0216942	0.0237603	0.913043	0.0609418	0.0436288	0.0886427	0.715909	0.0761719	0.0517578	0.115234	0.679487
5261785	0.0227273	0.0222107	0.0237603	0.977273	0.0540166	0.0290859	0.0789474	0.538462	0.0878906	0.0527344	0.146484	0.6
5267136	0.0237603	0.0216942	0.0237603	0.913043	0.102493	0.0581717	0.180055	0.567568	0.189453	0.0917969	0.365234	0.484536
5271753	0.0227273	0.0222107	0.0237603	0.977273	0.0512465	0.0263158	0.067867	0.513514	0.146484	0.0673828	0.269531	0.46
5278869	0.0237603	0.0216942	0.0237603	0.913043	0.0567867	0.031856	0.0900277	0.560976	0.34375	0.0273438	0.449219	0.0795455
5282975	0.0227273	0.0222107	0.0237603	0.977273	0.0747922	0.0408587	0.113573	0.546296	0.269531	0.0498047	0.445312	0.184783
5287207	0.108471	0.0211777	0.135331	0.195238	0.0969529	0.0630194	0.145429	0.65	0.220703	0.0556641	0.373047	0.252212
5292267	0.0258264	0.0237603	0.0299587	0.92	0.0581717	0.0242382	0.0775623	0.416667	0.152344	0.0898438	0.277344	0.589744
5296963	0.0237603	0.0216942	0.0237603	0.913043	0.0609418	0.0270083	0.0900277	0.443182	0.0957031	0.0605469	0.154297	0.632653
5302454	0.0227273	0.0222107	0.0237603	0.977273	0.0554017	0.0214681	0.0554017	0.3875	0.0644531	0.0488281	0.0957031	0.757576
5309220	0.0247934	0.0227273	0.0289256	0.916667	0.0567867	0.0228532	0.0761773	0.402439	0.158203	0.0605469	0.275391	0.382716
5313771	0.0237603	0.0216942	0.0237603	0.913043	0.0415512	0.0242382	0.0554017	0.583333	0.105469	0.0429688	0.167969	0.407407
5320896	0.0237603	0.0216942	0.0237603	0.913043	0.0457064	0.034626	0.0623269	0.757576	0.15625	0.0380859	0.242188	0.24375
5328572	0.0237603	0.0216942	0.0237603	0.913043	0.031856	0.0256233	0.0401662	0.804348	0.136719	0.0576172	0.224609	0.421429
5336465	0.0237603	0.0216942	0.0237603	0.913043	0.0304709	0.0242382	0.0304709	0.795455	0.103516	0.0556641	0.171875	0.537736
5343583	0.0227273	0.0222107	0.0237603	0.977273	0.0360111	0.0297784	0.0484765	0.826923	0.0722656	0.0371094	0.107422	0.513514
5349774	0.0227273	0.0222107	0.0237603	0.977273	0.031856	0.0256233	0.0401662	0.804348	0.0507812	0.0351562	0.0742188	0.692308
5355915	0.0227273	0.0222107	0.0237603	0.977273	0.0443213	0.0270083	0.065097	0.609375	0.117188	0.0546875	0.195312	0.466667
5361933	0.0237603	0.0216942	0.0237603	0.913043	0.0360111	0.0297784	0.0484765	0.826923	0.261719	0.0419922	0.408203	0.160448
5370015	0.0227273	0.0222107	0.0237603	0.977273	0.0304709	0.0277008	0.0360111	0.909091	0.0957031	0.0332031	0.142578	0.346939
5376032	0.0258264	0.0211777	0.0258264	0.82	0.0360111	0.0249307	0.0470914	0.692308	0.101562	0.0664062	0.160156	0.653846
5382060	0.0237603	0.0216942	0.0237603	0.913043	0.0457064	0.034626	0.0623269	0.757576	0.125	0.0458984	0.212891	0.367188
5387138	0.0227273	0.0222107	0.0237603	0.977273	0.031856	0.0256233	0.0401662	0.804348	0.134766	0.0556641	0.222656	0.413043
5393451	0.0258264	0.0211777	0.0258264	0.82	0.0263158	0.0256233	0.0277008	0.973684	0.109375	0.0615234	0.164062	0.5625
5398464	0.0258264	0.0211777	0.0258264	0.82	0.0263158	0.0256233	0.0277008	0.973684	0.138672	0.0410156	0.216797	0.295775
5404064	0.0227273	0.0222107	0.0237603	0.977273	0.0567867	0.0457064	0.0789474	0.804878	0.115234	0.0527344	0.193359	0.457627
5411868	0.0309917	0.0227273	0.0392562	0.733333	0.0387812	0.0277008	0.0554017	0.714286	0.0488281	0.0332031	0.0722656	0.68
5416701	0.0227273	0.0222107	0.0237603	0.977273	0.0263158	0.0256233	0.0277008	0.973684	0.078125	0.0625	0.109375	0.8
5421202	0.0237603	0.0216942	0.0237603	0.913043	0.0526316	0.0277008	0.0775623	0.526316	0.101562	0.0537109	0.15625	0.528846
5424340	0.0237603	0.0216942	0.0237603	0.913043	0.0290859	0.0263158	0.034626	0.904762	0.0996094	0.0517578	0.167969	0.519608
5430549	0.0227273	0.0222107	0.0237603	0.977273	0.0263158	0.0256233	0.0277008	0.973684	0.154297	0.0566406	0.271484	0.367089
5437514	0.0227273	0.0222107	0.0237603	0.977273	0.0429363	0.0256233	0.0567867	0.596774	0.126953	0.0791016	0.222656	0.623077
5443571	0.0227273	0.0222107	0.0237603	0.977273	0.0470914	0.0297784	0.067867	0.632353	0.488281	0.015625	0.617188	0.032
5450379	0.0227273	0.0222107	0.0237603	0.977273	0.0277008	0.0249307	0.0277008	0.9	0.193359	0.0751953	0.34375	0.388889
5456812	0.0258264	0.0211777	0.0258264	0.82	0.033241	0.0304709	0.0387812	0.916667	0.220703	0.123047	0.376953	0.557522
5462365	0.0227273	0.0222107	0.0237603	0.977273	0.0263158	0.0256233	0.0277008	0.973684	0.304688	0.113281	0.578125	0.371795
5470162	0.0227273	0.0222107	0.0237603	0.977273	0.0526316	0.0353186	0.0803324	0.671053	0.185547	0.0673828	0.335938	0.363158
5477121	0.0227273	0.0222107	0.0237603	0.977273	0.0263158	0.0256233	0.0277008	0.973684	0.146484	0.0673828	0.251953	0.46
5482863	0.0227273	0.0222107	0.0237603	0.977273	0.0304709	0.0277008	0.0360111	0.909091	0.130859	0.0517578	0.201172	0.395522
5488613	0.0258264	0.0211777	0.0258264	0.82	0.0263158	0.0256233	0.0277008	0.973684	0.119141	0.0566406	0.181641	0.47541
5494473	0.0247934	0.0227273	0.0289256	0.916667	0.0304709	0.0277008	0.0360111	0.909091	0.117188	0.0380859	0.169922	0.325
5501027	0.0227273	0.0222107	0.0237603	0.977273	0.0263158	0.0256233	0.0277008	0.973684	0.144531	0.0654297	0.267578	0.452703
5506695	0.0227273	0.0222107	0.0237603	0.977273	0.0277008	0.0249307	0.0277008	0.9	0.1875	0.0224609	0.238281	0.119792
5512589	0.0227273	0.0222107	0.0237603	0.977273	0.0277008	0.0249307	0.0277008	0.9	0.119141	0.0566406	0.212891	0.47541
5517331	0.0227273	0.0222107	0.0237603	0.977273	0.0484765	0.0311634	0.0692521	0.642857	0.177734	0.0371094	0.271484	0.208791
5525080	0.0227273	0.0222107	0.0237603	0.977273	0.0304709	0.0242382	0.0304709	0.795455	0.128906	0.03125	0.167969	0.242424
5532989	0.0227273	0.0222107	0.0237603	0.977273	0.0263158	0.0256233	0.0277008	0.973684	0.240234	0.0488281	0.404297	0.203252
5538400	0.0227273	0.0222107	0.0237603	0.977273	0.0401662	0.0339335	0.0526316	0.844828	0.0820312	0.0341797	0.109375	0.416667
5544026	0.0227273	0.0222107	0.0237603	0.977273	0.0290859	0.0263158	0.034626	0.904762	0.15625	0.0585938	0.273438	0.375
5549956	0.0237603	0.0216942	0.0237603	0.913043	0.0290859	0.0263158	0.034626	0.904762	0.0507812	0.0351562	0.0742188	0.692308
5555267	0.0237603	0.0216942	0.0237603	0.913043	0.0512465	0.0339335	0.0789474	0.662162	0.212891	0.0947266	0.384766	0.444954
5560472	0.0227273	0.0222107	0.0237603	0.977273	0.0373961	0.0311634	0.0498615	0.833333	0.169922	0.0517578	0.255859	0.304598
5565512	0.0227273	0.0222107	0.0237603	0.977273	0.0304709	0.0277008	0.0360111	0.909091	0.271484	0.0517578	0.447266	0.190647
5570892	0.0227273	0.0222107	0.0237603	0.977273	0.0277008	0.0249307	0.0277008	0.9	0.208984	0.0908203	0.402344	0.434579
5575174	0.0227273	0.0222107	0.0237603	0.977273	0.0304709	0.0277008	0.0360111	0.909091	0.205078	0.0644531	0.369141	0.314286
5580784	0.0227273	0.0222107	0.0237603	0.977273	0.0263158	0.0256233	0.0277008	0.973684	0.0761719	0.0517578	0.125	0.679487
5586822	0.0258264	0.0211777	0.0258264	0.82	0.0637119	0.0463989	0.098338	0.728261	0.103516	0.0556641	0.171875	0.537736
5591616	0.0227273	0.0222107	0.0237603	0.977273	0.0360111	0.0297784	0.0443213	0.826923	0.0722656	0.0478516	0.111328	0.662162
5596918	0.0227273	0.0222107	0.0237603	0.977273	0.127424	0.0713296	0.227147	0.559783	0.0800781	0.0322266	0.121094	0.402439
5602702	0.0227273	0.0222107	0.0237603	0.977273	0.0567867	0.0228532	0.0761773	0.402439	0.162109	0.0439453	0.248047	0.271084
5608681	0.0258264	0.0211777	0.0258264	0.82	0.0554017	0.0214681	0.0554017	0.3875	0.130859	0.0332031	0.208984	0.253731
5617089	0.0227273	0.0222107	0.0237603	0.977273	0.0761773	0.0422438	0.134349	0.554545	0.0585938	0.0429688	0.0820312	0.733333
5623439	0.0227273	0.0222107	0.0237603	0.977273	0.067867	0.0429363	0.117729	0.632653	0.09375	0.0458984	0.134766	0.489583
5626762	0.0247934	0.0227273	0.0289256	0.916667	0.067867	0.0429363	0.117729	0.632653	0.146484	0.0839844	0.255859	0.573333
5632411	0.0227273	0.0222107	0.0237603	0.977273	0.0484765	0.0235457	0.065097	0.485714	0.154297	0.0917969	0.263672	0.594937
5638996	0.0227273	0.0222107	0.0237603	0.977273	0.0484765	0.0235457	0.065097	0.485714	0.255859	0.0361328	0.373047	0.141221
5644112	0.0237603	0.0216942	0.0237603	0.913043	0.0484765	0.0235457	0.065097	0.485714	0.142578	0.0449219	0.220703	0.315068
5648025	0.0227273	0.0222107	0.0237603	0.977273	0.0734072	0.0290859	0.117729	0.396226	0.0761719	0.0410156	0.111328	0.538462
5652954	0.0227273	0.0222107	0.0237603	0.977273	0.0609418	0.0270083	0.0900277	0.443182	0.0742188	0.0498047	0.113281	0.671053
5657562	0.0227273	0.0222107	0.0237603	0.977273	0.0900277	0.0457064	0.15651	0.507692	0.0898438	0.0654297	0.138672	0.728261
5663236	0.0227273	0.0222107	0.0237603	0.977273	0.131579	0.0754848	0.243767	0.573684	0.0703125	0.0546875	0.101562	0.777778
5670365	0.0227273	0.0222107	0.0237603	0.977273	0.108033	0.0637119	0.196676	0.589744	0.0644531	0.0488281	0.0957031	0.757576
5676299	0.0227273	0.0222107	0.0237603	0.977273	0.0969529	0.0408587	0.171745	0.421429	0.130859	0.0683594	0.224609	0.522388
5682106	0.0227273	0.0222107	0.0237603	0.977273	0.17313	0.017313	0.214681	0.1	0.0351562	0.03125	0.0429688	0.888889
5687715	0.0237603	0.0216942	0.0237603	0.913043	0.155125	0.0193906	0.193906	0.125	0.0527344	0.0371094	0.0683594	0.703704
5691748	0.0237603	0.0216942	0.0237603	0.913043	0.152355	0.0166205	0.152355	0.109091	0.109375	0.0615234	0.177734	0.5625
5697648	0.0237603	0.0216942	0.0237603	0.913043	0.155125	0.0193906	0.193906	0.125	0.142578	0.0634766	0.230469	0.445205
5703488	0.0227273	0.0222107	0.0237603	0.977273	0.0955679	0.0263158	0.137119	0.275362	0.134766	0.0869141	0.216797	0.644928
5711746	0.0227273	0.0222107	0.0237603	0.977273	0.103878	0.034626	0.17313	0.333333	0.0820312	0.0341797	0.109375	0.416667
5717248	0.0227273	0.0222107	0.0237603	0.977273	0.105263	0.0360111	0.174515	0.342105	0.0722656	0.0566406	0.103516	0.783784
5724360	0.0227273	0.0222107	0.0237603	0.977273	0.0900277	0.0207756	0.117729	0.230769	0.134766	0.0556641	0.240234	0.413043
5731966	0.0247934	0.0227273	0.0289256	0.916667	0.146814	0.0297784	0.218837	0.20283	0.0742188	0.0390625	0.121094	0.526316
5737115	0.0227273	0.0222107	0.0237603	0.977273	0.121884	0.0380886	0.198061	0.3125	0.0683594	0.0527344	0.0996094	0.771429
5741393	0.0237603	0.0216942	0.0237603	0.913043	0.132964	0.033241	0.216066	0.25	0.0644531	0.0488281	0.0957031	0.757576
5748617	0.0237603	0.0216942	0.0237603	0.913043	0.0927978	0.0235457	0.134349	0.253731	0.0839844	0.0488281	0.130859	0.581395
5754303	0.0227273	0.0222107	0.0237603	0.977273	0.123269	0.0235457	0.15651	0.191011	0.0429688	0.0341797	0.0546875	0.795455
5761034	0.0227273	0.0222107	0.0237603	0.977273	0.193906	0.0380886	0.297784	0.196429	0.0839844	0.0595703	0.123047	0.709302
5767567	0.0289256	0.0206612	0.0289256	0.714286	0.142659	0.0256233	0.196676	0.179612	0.0878906	0.0527344	0.134766	0.6
5774719	0.0289256	0.0206612	0.0289256	0.714286	0.0581717	0.0242382	0.0775623	0.416667	0.078125	0.0429688	0.113281	0.55
5780368	0.0227273	0.0222107	0.0237603	0.977273	0.16482	0.0290859	0.242382	0.176471	0.0742188	0.0390625	0.121094	0.526316
5785310	0.0227273	0.0222107	0.0237603	0.977273	0.16482	0.0290859	0.242382	0.176471	0.0566406	0.0410156	0.0878906	0.724138
5791169	0.0227273	0.0222107	0.0237603	0.977273	0.0290859	0.0263158	0.034626	0.904762	0.181641	0.0634766	0.332031	0.349462
5795891	0.0227273	0.0222107	0.0237603	0.977273	0.0858726	0.0297784	0.123269	0.346774	0.125	0.0273438	0.183594	0.21875
5802610	0.0227273	0.0222107	0.0237603	0.977273	0.033241	0.0270083	0.0415512	0.8125	0.0898438	0.0419922	0.144531	0.467391
5808686	0.0237603	0.0216942	0.0237603	0.913043	0.0360111	0.0249307	0.0470914	0.692308	0.224609	0.0595703	0.402344	0.265217
5815651	0.0258264	0.0211777	0.0258264	0.82	0.0429363	0.031856	0.0595568	0.741935	0.193359	0.0751953	0.34375	0.388889
5821003	0.0289256	0.0242769	0.0382231	0.839286	0.0443213	0.0270083	0.0581717	0.609375	0.0722656	0.0371094	0.107422	0.513514
5827957	0.0289256	0.0206612	0.0289256	0.714286	0.0263158	0.0256233	0.0277008	0.973684	0.0605469	0.0449219	0.0917969	0.741935
5833557	0.0299587	0.0216942	0.0382231	0.724138	0.0457064	0.034626	0.0623269	0.757576	0.0878906	0.0400391	0.142578	0.455556
5837155	0.0247934	0.0227273	0.0289256	0.916667	0.0290859	0.0263158	0.034626	0.904762	0.0761719	0.0410156	0.123047	0.538462
5841378	0.0237603	0.0216942	0.0237603	0.913043	0.031856	0.0256233	0.0401662	0.804348	0.111328	0.0634766	0.193359	0.570175
5846790	0.035124	0.0222107	0.0454545	0.632353	0.0263158	0.0256233	0.0277008	0.973684	0.103516	0.0556641	0.158203	0.537736
5850778	0.0258264	0.0211777	0.0258264	0.82	0.0304709	0.0277008	0.0360111	0.909091	0.197266	0.0566406	0.337891	0.287129
5856274	0.0258264	0.0211777	0.0258264	0.82	0.0277008	0.0249307	0.0277008	0.9	0.105469	0.0576172	0.173828	0.546296
5861061	0.0258264	0.0211777	0.0258264	0.82	0.0429363	0.031856	0.0595568	0.741935	0.199219	0.0810547	0.371094	0.406863
5865888	0.0258264	0.0211777	0.0258264	0.82	0.0567867	0.0394737	0.0914127	0.695122	0.162109	0.0830078	0.302734	0.512048
5870716	0.0278926	0.0232438	0.0340909	0.833333	0.0443213	0.0270083	0.0581717	0.609375	0.140625	0.0429688	0.21875	0.305556
5875313	0.0423554	0.0237603	0.0609504	0.560976	0.0734072	0.0484765	0.114958	0.660377	0.201172	0.0605469	0.341797	0.300971
5880769	0.0258264	0.0211777	0.0258264	0.82	0.0290859	0.0263158	0.034626	0.904762	0.0332031	0.0292969	0.0332031	0.882353
5884104	0.0258264	0.0211777	0.0258264	0.82	0.0706371	0.0263158	0.103878	0.372549	0.115234	0.0361328	0.185547	0.313559
5889624	0.0258264	0.0211777	0.0258264	0.82	0.0637119	0.0387812	0.105263	0.608696	0.142578	0.0244141	0.185547	0.171233
5895567	0.0247934	0.0227273	0.0289256	0.916667	0.0290859	0.0263158	0.034626	0.904762	0.126953	0.0478516	0.197266	0.376923
5901339	0.0237603	0.0216942	0.0237603	0.913043	0.0263158	0.0256233	0.0277008	0.973684	0.0429688	0.0341797	0.0546875	0.795455
5906336	0.0247934	0.0227273	0.0289256	0.916667	0.0304709	0.0242382	0.0304709	0.795455	0.0410156	0.0322266	0.0527344	0.785714
5910059	0.0237603	0.0216942	0.0237603	0.913043	0.0373961	0.0263158	0.0484765	0.703704	0.0371094	0.0332031	0.0449219	0.894737
5914799	0.0258264	0.0211777	0.0258264	0.82	0.0387812	0.0277008	0.0498615	0.714286	0.03125	0.0302734	0.0332031	0.96875
5919447	0.0258264	0.0211777	0.0258264	0.82	0.0470914	0.0221607	0.0470914	0.470588	0.03125	0.0302734	0.0332031	0.96875
5923452	0.0268595	0.0222107	0.0330579	0.826923	0.0526316	0.0353186	0.0803324	0.671053	0.0429688	0.0341797	0.0546875	0.795455
5927506	0.0289256	0.0242769	0.0382231	0.839286	0.0263158	0.0256233	0.0277008	0.973684	0.0878906	0.0527344	0.134766	0.6
5931883	0.0289256	0.0242769	0.0382231	0.839286	0.0415512	0.0304709	0.0526316	0.733333	0.0429688	0.0341797	0.0546875	0.795455
5936106	0.0289256	0.0242769	0.0382231	0.839286	0.0969529	0.0277008	0.152355	0.285714	0.0722656	0.0478516	0.121094	0.662162
5941178	0.0289256	0.0242769	0.0382231	0.839286	0.16205	0.0263158	0.239612	0.162393	0.0800781	0.0556641	0.119141	0.695122
5946521	0.0258264	0.0211777	0.0258264	0.82	0.098338	0.0290859	0.15374	0.295775	0.0429688	0.0341797	0.0546875	0.795455
5953820	0.0258264	0.0211777	0.0258264	0.82	0.0969529	0.0277008	0.152355	0.285714	0.0898438	0.0546875	0.148438	0.608696
5958334	0.0258264	0.0211777	0.0258264	0.82	0.098338	0.0290859	0.15374	0.295775	0.21875	0.0273438	0.300781	0.125
5963881	0.0258264	0.0211777	0.0258264	0.82	0.0609418	0.0270083	0.0900277	0.443182	0.169922	0.0517578	0.277344	0.304598
5968853	0.0258264	0.0211777	0.0258264	0.82	0.031856	0.0256233	0.0401662	0.804348	0.193359	0.0283203	0.269531	0.146465
5972319	0.0237603	0.0216942	0.0237603	0.913043	0.0360111	0.0249307	0.0470914	0.692308	0.212891	0.0214844	0.267578	0.100917
5975709	0.0237603	0.0216942	0.0237603	0.913043	0.0581717	0.0408587	0.0858726	0.702381	0.111328	0.0488281	0.173828	0.438596
5982160	0.0237603	0.0216942	0.0237603	0.913043	0.0277008	0.0249307	0.0277008	0.9	0.144531	0.046875	0.222656	0.324324
5986193	0.0258264	0.0211777	0.0258264	0.82	0.031856	0.0256233	0.0401662	0.804348	0.115234	0.0527344	0.177734	0.457627
5990851	0.0258264	0.0211777	0.0258264	0.82	0.0401662	0.0290859	0.0512465	0.724138	0.220703	0.0800781	0.408203	0.362832
5997676	0.0258264	0.0211777	0.0258264	0.82	0.031856	0.0256233	0.0401662	0.804348	0.154297	0.0751953	0.242188	0.487342
6002579	0.0258264	0.0211777	0.0258264	0.82	0.0277008	0.0249307	0.0277008	0.9	0.132812	0.0537109	0.203125	0.404412
6007175	0.036157	0.0232438	0.0516529	0.642857	0.0429363	0.0256233	0.0567867	0.596774	0.117188	0.0693359	0.199219	0.591667
6014156	0.0237603	0.0216942	0.0237603	0.913043	0.0263158	0.0256233	0.0277008	0.973684	0.152344	0.0546875	0.269531	0.358974
6018706	0.0237603	0.0216942	0.0237603	0.913043	0.0263158	0.0256233	0.0277008	0.973684	0.158203	0.0957031	0.267578	0.604938
6025420	0.0247934	0.0227273	0.0289256	0.916667	0.0304709	0.0277008	0.0360111	0.909091	0.144531	0.0966797	0.240234	0.668919
6029049	0.0237603	0.0216942	0.0237603	0.913043	0.0290859	0.0263158	0.034626	0.904762	0.121094	0.0732422	0.216797	0.604839
6032843	0.0237603	0.0216942	0.0237603	0.913043	0.0290859	0.0263158	0.034626	0.904762	0.0976562	0.0732422	0.146484	0.75
6037602	0.0237603	0.0216942	0.0237603	0.913043	0.0415512	0.0242382	0.0554017	0.583333	0.101562	0.0390625	0.132812	0.384615
6043390	0.0237603	0.0216942	0.0237603	0.913043	0.0360111	0.0297784	0.0443213	0.826923	0.115234	0.0673828	0.183594	0.584746
6047640	0.0258264	0.0211777	0.0258264	0.82	0.031856	0.0290859	0.0373961	0.913043	0.142578	0.107422	0.212891	0.753425
6052416	0.0237603	0.0216942	0.0237603	0.913043	0.0290859	0.0263158	0.034626	0.904762	0.205078	0.0869141	0.376953	0.42381
6057114	0.0237603	0.0216942	0.0237603	0.913043	0.0263158	0.0256233	0.0277008	0.973684	0.103516	0.0683594	0.162109	0.660377
6063824	0.0258264	0.0237603	0.0299587	0.92	0.0277008	0.0249307	0.0277008	0.9	0.201172	0.103516	0.337891	0.514563
6067824	0.0237603	0.0216942	0.0237603	0.913043	0.0277008	0.0249307	0.0277008	0.9	0.0488281	0.0332031	0.0644531	0.68
6075402	0.0258264	0.0211777	0.0258264	0.82	0.0277008	0.0249307	0.0277008	0.9	0.0976562	0.0625	0.15625	0.64
6082480	0.0258264	0.0211777	0.0258264	0.82	0.0263158	0.0256233	0.0277008	0.973684	0.0800781	0.0449219	0.126953	0.560976
6087492	0.0289256	0.0206612	0.0289256	0.714286	0.033241	0.0270083	0.0415512	0.8125	0.1875	0.0224609	0.238281	0.119792
6092625	0.0289256	0.0206612	0.0289256	0.714286	0.0277008	0.0249307	0.0277008	0.9	0.193359	0.0283203	0.269531	0.146465
6099280	0.0299587	0.0253099	0.0392562	0.844828	0.0886427	0.0443213	0.155125	0.5	0.0429688	0.0341797	0.0546875	0.795455
6105642	0.0237603	0.0216942	0.0237603	0.913043	0.0429363	0.031856	0.0595568	0.741935	0.0546875	0.0390625	0.078125	0.714286
6109806	0.0237603	0.0216942	0.0237603	0.913043	0.0373961	0.0311634	0.0498615	0.833333	0.0957031	0.0605469	0.154297	0.632653
6114095	0.0237603	0.0216942	0.0237603	0.913043	0.0277008	0.0249307	0.0277008	0.9	0.175781	0.0966797	0.316406	0.55
6120135	0.0237603	0.0216942	0.0237603	0.913043	0.0263158	0.0256233	0.0277008	0.973684	0.0703125	0.0351562	0.105469	0.5
6126513	0.0237603	0.0216942	0.0237603	0.913043	0.0263158	0.0256233	0.0277008	0.973684	0.0722656	0.0371094	0.107422	0.513514
6132074	0.0237603	0.0216942	0.0237603	0.913043	0.0263158	0.0256233	0.0277008	0.973684	0.0683594	0.0332031	0.103516	0.485714
6134756	0.0247934	0.0227273	0.0289256	0.916667	0.0263158	0.0256233	0.0277008	0.973684	0.0898438	0.0419922	0.144531	0.467391
6139307	0.0444215	0.0191116	0.0444215	0.430233	0.0387812	0.0277008	0.0498615	0.714286	0.111328	0.0488281	0.173828	0.438596
6143009	0.0289256	0.0206612	0.0289256	0.714286	0.0263158	0.0256233	0.0277008	0.973684	0.0800781	0.0322266	0.121094	0.402439
6148490	0.0268595	0.0222107	0.0330579	0.826923	0.0263158	0.0256233	0.0277008	0.973684	0.0625	0.0273438	0.0859375	0.4375
6154611	0.0299587	0.0253099	0.036157	0.844828	0.0290859	0.0263158	0.034626	0.904762	0.0761719	0.0283203	0.103516	0.371795
6159516	0.0268595	0.0222107	0.0330579	0.826923	0.0554017	0.0214681	0.0554017	0.3875	0.078125	0.0302734	0.105469	0.3875
6166484	0.0268595	0.0222107	0.0330579	0.826923	0.0360111	0.0249307	0.0470914	0.692308	0.152344	0.0898438	0.261719	0.589744
6171788	0.0237603	0.0216942	0.0237603	0.913043	0.0512465	0.0263158	0.067867	0.513514	0.154297	0.0566406	0.251953	0.367089
6177363	0.0268595	0.0222107	0.0330579	0.826923	0.0429363	0.0256233	0.0567867	0.596774	0.15625	0.0585938	0.253906	0.375
6182160	0.0340909	0.0211777	0.0444215	0.621212	0.0470914	0.0360111	0.0637119	0.764706	0.197266	0.0791016	0.347656	0.40099
6189513	0.0299587	0.0216942	0.0382231	0.724138	0.0540166	0.0290859	0.0706371	0.538462	0.246094	0.12793	0.482422	0.519841
6195319	0.0268595	0.0222107	0.0330579	0.826923	0.0277008	0.0249307	0.0277008	0.9	0.128906	0.0664062	0.207031	0.515152
6200168	0.0247934	0.0227273	0.0289256	0.916667	0.0277008	0.0249307	0.0277008	0.9	0.267578	0.0175781	0.330078	0.0656934
6203738	0.0268595	0.0222107	0.0330579	0.826923	0.0263158	0.0256233	0.0277008	0.973684	0.201172	0.0361328	0.302734	0.179612
6210081	0.0247934	0.0227273	0.0289256	0.916667	0.0263158	0.0256233	0.0277008	0.973684	0.046875	0.03125	0.0625	0.666667
6215654	0.0268595	0.0222107	0.0330579	0.826923	0.0290859	0.0263158	0.034626	0.904762	0.0507812	0.0351562	0.0664062	0.692308
6219290	0.0278926	0.0232438	0.0340909	0.833333	0.033241	0.0270083	0.0415512	0.8125	0.138672	0.0410156	0.216797	0.295775
6223957	0.0278926	0.0232438	0.0340909	0.833333	0.0290859	0.0263158	0.034626	0.904762	0.240234	0.12207	0.433594	0.50813
6231022	0.0278926	0.0232438	0.0340909	0.833333	0.031856	0.0256233	0.0401662	0.804348	0.242188	0.0224609	0.300781	0.0927419
6236562	0.0247934	0.0227273	0.0289256	0.916667	0.0263158	0.0256233	0.0277008	0.973684	0.125	0.0771484	0.207031	0.617188
6240169	0.0237603	0.0216942	0.0237603	0.913043	0.0263158	0.0256233	0.0277008	0.973684	0.173828	0.0947266	0.314453	0.544944
6247901	0.0258264	0.0237603	0.0299587	0.92	0.031856	0.0290859	0.0373961	0.913043	0.0664062	0.0507812	0.0976562	0.764706
6254222	0.0247934	0.0227273	0.0289256	0.916667	0.0304709	0.0242382	0.0304709	0.795455	0.166016	0.0253906	0.212891	0.152941
6259476	0.0237603	0.0216942	0.0237603	0.913043	0.0263158	0.0256233	0.0277008	0.973684	0.0996094	0.0644531	0.158203	0.647059
6264875	0.0268595	0.0222107	0.0330579	0.826923	0.0263158	0.0256233	0.0277008	0.973684	0.0625	0.0380859	0.0820312	0.609375
6270117	0.0330579	0.0201446	0.0330579	0.609375	0.0304709	0.0277008	0.0360111	0.909091	0.177734	0.0595703	0.285156	0.335165
6275551	0.0237603	0.0216942	0.0237603	0.913043	0.034626	0.0235457	0.034626	0.68	0.0546875	0.0302734	0.0742188	0.553571
6279497	0.0268595	0.0247934	0.0309917	0.923077	0.0387812	0.0277008	0.0554017	0.714286	0.0644531	0.0292969	0.0878906	0.454545
6283094	0.0247934	0.0227273	0.0289256	0.916667	0.0304709	0.0242382	0.0304709	0.795455	0.0820312	0.0341797	0.123047	0.416667
6288931	0.0268595	0.0222107	0.0330579	0.826923	0.0373961	0.0311634	0.0498615	0.833333	0.162109	0.0830078	0.267578	0.512048
6292436	0.0237603	0.0216942	0.0237603	0.913043	0.0290859	0.0263158	0.034626	0.904762	0.138672	0.0761719	0.232422	0.549296
6297319	0.0258264	0.0211777	0.0258264	0.82	0.0290859	0.0263158	0.034626	0.904762	0.0859375	0.0380859	0.126953	0.443182
6302693	0.0237603	0.0216942	0.0237603	0.913043	0.0360111	0.0297784	0.0443213	0.826923	0.144531	0.046875	0.222656	0.324324
6307185	0.0268595	0.0247934	0.0309917	0.923077	0.0540166	0.0429363	0.0706371	0.794872	0.0566406	0.0322266	0.0761719	0.568966
6311794	0.0237603	0.0216942	0.0237603	0.913043	0.0512465	0.0339335	0.0720222	0.662162	0.123047	0.0751953	0.205078	0.611111
6317070	0.0237603	0.0216942	0.0237603	0.913043	0.0470914	0.0297784	0.067867	0.632353	0.1875	0.046875	0.28125	0.25
6323440	0.0237603	0.0216942	0.0237603	0.913043	0.0526316	0.0353186	0.0803324	0.671053	0.132812	0.0703125	0.242188	0.529412
6328689	0.0289256	0.0206612	0.0289256	0.714286	0.0609418	0.0436288	0.0886427	0.715909	0.1875	0.0693359	0.337891	0.369792
6333813	0.0495868	0.0242769	0.071281	0.489583	0.0470914	0.0360111	0.0637119	0.764706	0.197266	0.0791016	0.347656	0.40099
6339320	0.0237603	0.0216942	0.0237603	0.913043	0.0498615	0.0325485	0.0706371	0.652778	0.273438	0.108398	0.476562	0.396429
6342715	0.0237603	0.0216942	0.0237603	0.913043	0.0443213	0.0270083	0.0581717	0.609375	0.283203	0.0917969	0.529297	0.324138
6347776	0.0237603	0.0216942	0.0237603	0.913043	0.0457064	0.0283934	0.066482	0.621212	0.123047	0.0253906	0.162109	0.206349
6353254	0.0258264	0.0211777	0.0258264	0.82	0.0581717	0.0242382	0.0775623	0.416667	0.193359	0.0527344	0.310547	0.272727
6360873	0.0258264	0.0211777	0.0258264	0.82	0.067867	0.0235457	0.0900277	0.346939	0.230469	0.0390625	0.339844	0.169492
6367997	0.0289256	0.0242769	0.035124	0.839286	0.135734	0.0796399	0.235457	0.586735	0.267578	0.0478516	0.414062	0.178832
6373781	0.0247934	0.0227273	0.0289256	0.916667	0.0706371	0.0367036	0.109418	0.519608	0.128906	0.03125	0.167969	0.242424
6382094	0.0258264	0.0211777	0.0258264	0.82	0.099723	0.0554017	0.166205	0.555556	0.152344	0.0546875	0.25	0.358974
6386119	0.0237603	0.0216942	0.0237603	0.913043	0.0540166	0.0367036	0.0747922	0.679487	0.234375	0.0693359	0.412109	0.295833
6392613	0.0237603	0.0216942	0.0237603	0.913043	0.0581717	0.033241	0.0831025	0.571429	0.164062	0.0664062	0.261719	0.404762
6398338	0.0237603	0.0216942	0.0237603	0.913043	0.0526316	0.0353186	0.0734072	0.671053	0.271484	0.0800781	0.462891	0.294964
6403442	0.0237603	0.0216942	0.0237603	0.913043	0.034626	0.0283934	0.0429363	0.82	0.185547	0.0449219	0.279297	0.242105
6408849	0.0237603	0.0216942	0.0237603	0.913043	0.0304709	0.0277008	0.0360111	0.909091	0.318359	0.0361328	0.484375	0.113497
6413603	0.0237603	0.0216942	0.0237603	0.913043	0.0304709	0.0277008	0.0360111	0.909091	0.513672	0.0410156	0.771484	0.0798479
6418854	0.0237603	0.0216942	0.0237603	0.913043	0.0277008	0.0249307	0.0277008	0.9	0.193359	0.0957031	0.310547	0.494949
6426387	0.0237603	0.0216942	0.0237603	0.913043	0.034626	0.0283934	0.0429363	0.82	0.304688	0.0546875	0.460938	0.179487
6433544	0.0237603	0.0216942	0.0237603	0.913043	0.0470914	0.0297784	0.0609418	0.632353	0.324219	0.0419922	0.490234	0.129518
6440122	0.0237603	0.0216942	0.0237603	0.913043	0.213296	0.0574792	0.33795	0.269481	0.369141	0.0869141	0.601562	0.23545
6445336	0.0237603	0.0216942	0.0237603	0.913043	0.0457064	0.034626	0.067867	0.757576	0.183594	0.104492	0.306641	0.569149
6449457	0.0258264	0.0211777	0.0258264	0.82	0.0526316	0.0277008	0.0775623	0.526316	0.300781	0.0810547	0.505859	0.269481
6456567	0.0330579	0.0201446	0.0330579	0.609375	0.0457064	0.034626	0.0623269	0.757576	0.224609	0.0595703	0.351562	0.265217
6463716	0.0299587	0.0216942	0.0382231	0.724138	0.0567867	0.0228532	0.0761773	0.402439	0.523438	0.0507812	0.824219	0.0970149
6471820	0.0382231	0.0196281	0.0382231	0.513514	0.101108	0.0567867	0.16759	0.561644	0.626953	0.0166016	0.773438	0.0264798
6477907	0.0289256	0.0206612	0.0289256	0.714286	0.0789474	0.0450139	0.127424	0.570175	0.292969	0.12793	0.546875	0.436667
[truncated: 69 more rows]

[truncated: 4 more sheets: Fig 4AB, Fig 4CD, Fig 5A, Fig 5C]
